# Supplementary material for: Tetracycline Regulator Expression Alters the Transcriptional Program of Mammalian Cells
Source: PLoS One. 2010 Sep 24;5(9):e13013. doi: 10.1371/journal.pone.0013013 (PMC2945318; doi:10.1371/journal.pone.0013013)
Supplement: Table S1 — Genes deregulated at least 1.5-fold at p<0.05 (Table S1A) or at an FDR <10% (Table S1B) upon withdrawal of tetracycline from U937T_pUHD10S cells. FC, fold change; FDR, false discovery rate. (0.19 MB XLS) [file pone.0013013.s001.xls]

## Sheet: S1A.  1.5FC p<0.05
Genes induced >=1.5-fold at p<0.05 upon tetracycline withdrawal from U937T_pUHD10S cells
probe set	gene name	gene symbol	logFC	p	FDR
202917_s_at	S100 calcium binding protein A8	S100A8	3.42876	4.70616e-05	0.0566102
203535_at	S100 calcium binding protein A9	S100A9	2.86441	0.000161434	0.0651108
213475_s_at	integrin, alpha L (antigen CD11A (p180), lymphocyte function-associated antigen 1; alpha polypeptide)	ITGAL	2.51662	4.74766e-05	0.0566102
221207_s_at	neurobeachin	NBEA	2.48617	8.56119e-05	0.0585971
204232_at	Fc fragment of IgE, high affinity I, receptor for; gamma polypeptide	FCER1G	2.45331	3.52711e-05	0.0566102
203416_at	CD53 molecule	CD53	2.41153	0.00132958	0.0944024
204122_at	TYRO protein tyrosine kinase binding protein	TYROBP	2.37332	0.000142689	0.0651108
226136_at	GLI pathogenesis-related 1	GLIPR1	2.34965	4.08087e-06	0.0266571
201105_at	lectin, galactoside-binding, soluble, 1	LGALS1	2.29025	0.000341689	0.0721817
210942_s_at	ST3 beta-galactoside alpha-2,3-sialyltransferase 6	ST3GAL6	2.13636	0.000102509	0.0585971
220088_at	complement component 5a receptor 1	C5AR1	2.04344	0.0214182	0.25727
212614_at	AT rich interactive domain 5B (MRF1-like)	ARID5B	1.98378	5.51336e-06	0.0266571
206488_s_at	CD36 molecule (thrombospondin receptor)	CD36	1.96908	0.000293989	0.0721817
210279_at	G protein-coupled receptor 18	GPR18	1.87912	0.00062895	0.0808345
210772_at	formyl peptide receptor 2	FPR2	1.84288	0.00106404	0.0871975
201426_s_at	vimentin	VIM	1.81625	0.00312589	0.118889
206332_s_at	interferon, gamma-inducible protein 16	IFI16	1.76938	0.000229614	0.0716989
207761_s_at	methyltransferase like 7A	METTL7A	1.76343	9.02425e-05	0.0585971
204174_at	arachidonate 5-lipoxygenase-activating protein	ALOX5AP	1.74362	2.64546e-05	0.0566102
224828_at	cytoplasmic polyadenylation element binding protein 4	CPEB4	1.73497	0.00204151	0.10671
224927_at	KIAA1949	KIAA1949	1.72305	0.00298544	0.118206
204563_at	selectin L	SELL	1.69797	0.000648997	0.0808345
200696_s_at	gelsolin (amyloidosis, Finnish type)	GSN	1.69315	0.000515899	0.0769984
227811_at	FYVE, RhoGEF and PH domain containing 3	FGD3	1.67628	0.00120709	0.0923137
201739_at	serum/glucocorticoid regulated kinase 1	SGK1	1.67409	0.00153821	0.0989568
244654_at	myosin IG	MYO1G	1.67285	0.0257949	0.271783
205627_at	cytidine deaminase	CDA	1.62325	2.40254e-05	0.0566102
226338_at	transmembrane protein 55A	TMEM55A	1.61317	0.000403083	0.0721817
226741_at	solute carrier family 12 (potassium/chloride transporters), member 6	SLC12A6	1.59851	0.000185373	0.0706853
210176_at	toll-like receptor 1	TLR1	1.58929	0.00129538	0.0942601
202191_s_at	growth arrest-specific 7	GAS7	1.57678	0.00590733	0.149608
238429_at	transmembrane protein 71	TMEM71	1.5755	0.0009729	0.0862483
212657_s_at	interleukin 1 receptor antagonist	IL1RN	1.54395	0.000482006	0.0769984
205306_x_at	kynurenine 3-monooxygenase (kynurenine 3-hydroxylase)	KMO	1.54144	0.00101294	0.0862483
201700_at	cyclin D3	CCND3	1.5401	5.26879e-05	0.0566102
201798_s_at	myoferlin	MYOF	1.52629	0.0010968	0.0876974
219256_s_at	SH3 domain and tetratricopeptide repeats 1	SH3TC1	1.52383	0.0065149	0.155553
201012_at	annexin A1	ANXA1	1.51932	0.00263691	0.116534
211458_s_at	GABA(A) receptor-associated protein like 1|GABA(A) receptors associated protein like 3 (pseudogene)	GABARAPL1|GABARAPL3	1.51772	0.000819243	0.0862483
201631_s_at	immediate early response 3	IER3	1.51547	0.0122091	0.195467
228384_s_at	pyridine nucleotide-disulphide oxidoreductase domain 2	PYROXD2	1.51018	9.94907e-05	0.0585971
207674_at	Fc fragment of IgA, receptor for	FCAR	1.48064	0.000523317	0.0769984
209365_s_at	extracellular matrix protein 1	ECM1	1.46822	0.00270549	0.116534
207857_at	leukocyte immunoglobulin-like receptor, subfamily A (with TM domain), member 2	LILRA2	1.46786	0.000362967	0.0721817
210102_at	von Willebrand factor A domain containing 5A	VWA5A	1.46686	8.26121e-05	0.0585971
224785_at	family with sequence similarity 100, member B	FAM100B	1.45639	0.00291701	0.116564
230214_at	murine retrovirus integration site 1 homolog	MRVI1	1.45369	0.0282013	0.283774
218248_at	family with sequence similarity 111, member A	FAM111A	1.45309	4.36629e-05	0.0566102
203741_s_at	adenylate cyclase 7	ADCY7	1.44605	0.000103015	0.0585971
213241_at	plexin C1	PLXNC1	1.44371	0.000525532	0.0769984
222881_at	heparanase	HPSE	1.43197	0.00259134	0.116209
208188_at	keratin 9	KRT9	1.42923	0.00264976	0.116534
46665_at	sema domain, immunoglobulin domain (Ig), transmembrane domain (TM) and short cytoplasmic domain, (semaphorin) 4C	SEMA4C	1.41042	0.000765524	0.0854904
200878_at	endothelial PAS domain protein 1	EPAS1	1.40538	0.000632471	0.0808345
204882_at	Rho GTPase activating protein 25	ARHGAP25	1.38694	0.000204068	0.0716989
202769_at	cyclin G2	CCNG2	1.38466	0.000117213	0.0628639
207610_s_at	egf-like module containing, mucin-like, hormone receptor-like 2	EMR2	1.36699	0.00315821	0.118889
224836_at	tumor protein p53 inducible nuclear protein 2	TP53INP2	1.35828	0.000377695	0.0721817
213888_s_at	TRAF3 interacting protein 3	TRAF3IP3	1.35807	0.00133871	0.0944024
33197_at	myosin VIIA	MYO7A	1.35028	0.00310026	0.118889
211742_s_at	ecotropic viral integration site 2B	EVI2B	1.34802	0.00723955	0.158641
217783_s_at	yippee-like 5 (Drosophila)	YPEL5	1.33569	0.000582787	0.0808345
216250_s_at	leupaxin	LPXN	1.31761	6.84383e-05	0.0585971
205898_at	chemokine (C-X3-C motif) receptor 1	CX3CR1	1.31453	0.000901422	0.0862483
226665_at	AHA1, activator of heat shock 90kDa protein ATPase homolog 2 (yeast)	AHSA2	1.30959	0.0120163	0.193341
209949_at	neutrophil cytosolic factor 2	NCF2	1.29714	8.86455e-05	0.0585971
1558501_at	dynamin 3	DNM3	1.28805	0.000123517	0.0628639
226685_at	syntrophin, beta 2 (dystrophin-associated protein A1, 59kDa, basic component 2)	SNTB2	1.2854	0.000740571	0.0852538
231899_at	zinc finger CCCH-type containing 12C	ZC3H12C	1.27731	0.00685692	0.158297
219183_s_at	cytohesin 4	CYTH4	1.26834	0.00803854	0.167744
209499_x_at	TNFSF12-TNFSF13 readthrough transcript|tumor necrosis factor (ligand) superfamily, member 13	TNFSF12-TNFSF13|TNFSF13	1.26691	0.000602034	0.0808345
217257_at	SH3-domain binding protein 2	SH3BP2	1.26227	0.0083154	0.168574
202241_at	tribbles homolog 1 (Drosophila)	TRIB1	1.25892	0.00897906	0.173967
220570_at	resistin	RETN	1.25735	0.00262185	0.116534
203845_at	K(lysine) acetyltransferase 2B	KAT2B	1.24642	0.00354489	0.124791
228083_at	calcium channel, voltage-dependent, alpha 2/delta subunit 4	CACNA2D4	1.2434	0.000158939	0.0651108
240757_at	Cytoplasmic linker associated protein 1	CLASP1	1.23862	0.00501003	0.142491
238081_at	chromosome 4 open reading frame 12	C4orf12	1.23819	0.0011382	0.0899644
214211_at	ferritin, heavy polypeptide 1	FTH1	1.23308	0.00766804	0.164744
204224_s_at	GTP cyclohydrolase 1	GCH1	1.22991	0.000161599	0.0651108
201850_at	capping protein (actin filament), gelsolin-like	CAPG	1.22331	0.000291138	0.0721817
230738_at	Hypothetical LOC730631	LOC730631	1.21945	0.00473654	0.139641
213095_x_at	allograft inflammatory factor 1	AIF1	1.21584	0.000256684	0.0716989
219577_s_at	ATP-binding cassette, sub-family A (ABC1), member 7	ABCA7	1.21423	0.00566659	0.149608
205659_at	histone deacetylase 9	HDAC9	1.20835	0.00064287	0.0808345
219191_s_at	bridging integrator 2	BIN2	1.20812	0.00104042	0.0862483
218373_at	AKT interacting protein	AKTIP	1.20121	0.00122137	0.0923137
213780_at	trichohyalin	TCHH	1.19442	0.00393332	0.13225
218368_s_at	tumor necrosis factor receptor superfamily, member 12A	TNFRSF12A	1.19275	0.00268788	0.116534
203851_at	insulin-like growth factor binding protein 6	IGFBP6	1.19054	0.0076985	0.164744
208944_at	transforming growth factor, beta receptor II (70/80kDa)	TGFBR2	1.1878	0.00109735	0.0876974
209933_s_at	CD300a molecule	CD300A	1.1835	0.01191	0.193237
236953_s_at	NHL repeat containing 3	NHLRC3	1.18155	0.047119	0.359873
210314_x_at	tumor necrosis factor (ligand) superfamily, member 13	TNFSF13	1.17782	0.000274424	0.0721817
60471_at	Ras and Rab interactor 3	RIN3	1.17133	0.0119899	0.193237
203561_at	Fc fragment of IgG, low affinity IIa, receptor (CD32)	FCGR2A	1.17024	0.0003975	0.0721817
228113_at	RAB37, member RAS oncogene family	RAB37	1.16502	0.00687841	0.158297
227713_at	katanin p60 subunit A-like 1	KATNAL1	1.16337	0.00327726	0.120042
211814_s_at	cyclin E2	CCNE2	1.16273	0.0178115	0.237568
31874_at	growth arrest-specific 2 like 1	GAS2L1	1.1618	0.000240848	0.0716989
204923_at	SAM and SH3 domain containing 3	SASH3	1.15995	0.0255072	0.271702
213045_at	microtubule associated serine/threonine kinase 3	MAST3	1.15907	0.00150137	0.0989273
201136_at	proteolipid protein 2 (colonic epithelium-enriched)	PLP2	1.1588	0.000247498	0.0716989
241393_at	Intracisternal A particle-promoted polypeptide	IPP	1.15264	0.00553672	0.148558
218231_at	N-acetylglucosamine kinase	NAGK	1.1479	0.000232127	0.0716989
227646_at	early B-cell factor 1	EBF1	1.14786	0.00576846	0.149608
221012_s_at	tripartite motif-containing 8	TRIM8	1.1464	0.000190053	0.0706853
212359_s_at	KIAA0913	KIAA0913	1.1393	0.000698142	0.0833461
207550_at	myeloproliferative leukemia virus oncogene	MPL	1.13561	0.010437	0.185375
238590_x_at	transmembrane protein 107	TMEM107	1.13547	0.00061915	0.0808345
202803_s_at	integrin, beta 2 (complement component 3 receptor 3 and 4 subunit)	ITGB2	1.13133	0.00287243	0.116564
228677_s_at	RAS protein activator like 3	RASAL3	1.13036	0.0364022	0.317411
235568_at	chromosome 19 open reading frame 59	C19orf59	1.12842	0.000318427	0.0721817
203186_s_at	S100 calcium binding protein A4	S100A4	1.12504	0.00719976	0.158641
225074_at	RAB2B, member RAS oncogene family	RAB2B	1.1239	0.000142657	0.0651108
228033_at	E2F transcription factor 7	E2F7	1.12116	0.000524634	0.0769984
227029_at	family with sequence similarity 177, member A1	FAM177A1	1.11859	0.0104786	0.185375
224964_s_at	guanine nucleotide binding protein (G protein), gamma 2	GNG2	1.11801	0.000229347	0.0716989
36711_at	v-maf musculoaponeurotic fibrosarcoma oncogene homolog F (avian)	MAFF	1.11482	0.00124057	0.0923137
220059_at	signal transducing adaptor family member 1	STAP1	1.11282	0.000339431	0.0721817
232529_at	Sp3 transcription factor	SP3	1.11059	0.0147501	0.215039
216950_s_at	Fc fragment of IgG, high affinity Ia, receptor (CD64)|Fc fragment of IgG, high affinity Ic, receptor (CD64)	FCGR1A|FCGR1C	1.08169	0.000380593	0.0721817
203021_at	secretory leukocyte peptidase inhibitor	SLPI	1.08112	0.00876923	0.172182
213836_s_at	WD repeat domain, phosphoinositide interacting 1	WIPI1	1.08043	0.00135225	0.0944024
231579_s_at	TIMP metallopeptidase inhibitor 2	TIMP2	1.06839	0.00342329	0.122256
221840_at	protein tyrosine phosphatase, receptor type, E	PTPRE	1.06828	0.000796599	0.0862483
207156_at	histone cluster 1, H2ag	HIST1H2AG	1.0645	0.0394462	0.327168
57715_at	calcium homeostasis modulator 2	CALHM2	1.06051	0.00491011	0.141289
1558692_at	chromosome 1 open reading frame 85	C1orf85	1.05861	0.038499	0.323299
224990_at	chromosome 4 open reading frame 34	C4orf34	1.0581	0.0281618	0.283713
206632_s_at	apolipoprotein B mRNA editing enzyme, catalytic polypeptide-like 3B	APOBEC3B	1.05698	0.000999928	0.0862483
224951_at	LAG1 homolog, ceramide synthase 5	LASS5	1.04972	0.000638591	0.0808345
217979_at	tetraspanin 13	TSPAN13	1.04777	0.00485555	0.141
230866_at	cysteinyl leukotriene receptor 1	CYSLTR1	1.04564	0.000374098	0.0721817
217714_x_at	stathmin 1	STMN1	1.04522	0.0259618	0.27219
223640_at	hematopoietic cell signal transducer	HCST	1.0439	0.00196066	0.106263
39582_at	cylindromatosis (turban tumor syndrome)	CYLD	1.04347	0.000921287	0.0862483
204774_at	ecotropic viral integration site 2A	EVI2A	1.03796	0.00716708	0.158641
242735_x_at	E74-like factor 2 (ets domain transcription factor)	ELF2	1.03452	0.0268425	0.27542
1568955_at	SLIT-ROBO Rho GTPase activating protein 2 pseudogene 1	SRGAP2P1	1.03309	0.00309474	0.118889
235408_x_at	zinc finger protein 117	ZNF117	1.03288	0.00514665	0.143182
1555638_a_at	SAM domain, SH3 domain and nuclear localization signals 1	SAMSN1	1.03222	0.0474766	0.36036
208892_s_at	dual specificity phosphatase 6	DUSP6	1.03048	0.000511393	0.0769984
202074_s_at	optineurin	OPTN	1.01925	0.0149686	0.217011
225175_s_at	solute carrier family 44, member 2	SLC44A2	1.01865	0.00161764	0.0989568
212990_at	synaptojanin 1	SYNJ1	1.01665	0.000420955	0.0740115
215633_x_at	leukocyte specific transcript 1	LST1	1.01642	0.000217722	0.0716989
1553768_a_at	discoidin, CUB and LCCL domain containing 1	DCBLD1	1.01326	0.0101686	0.182944
217202_s_at	glutamate-ammonia ligase (glutamine synthetase)	GLUL	1.01182	0.000294994	0.0721817
207686_s_at	caspase 8, apoptosis-related cysteine peptidase	CASP8	1.00088	0.0356631	0.314237
236646_at	chromosome 12 open reading frame 59	C12orf59	0.996211	0.0183132	0.241557
217911_s_at	BCL2-associated athanogene 3	BAG3	0.989827	0.000960607	0.0862483
202499_s_at	solute carrier family 2 (facilitated glucose transporter), member 3	SLC2A3	0.989444	0.00164506	0.0989568
209395_at	chitinase 3-like 1 (cartilage glycoprotein-39)	CHI3L1	0.984294	0.0138525	0.207358
201034_at	adducin 3 (gamma)	ADD3	0.97817	0.00062306	0.0808345
227012_at	solute carrier family 25, member 40	SLC25A40	0.974439	0.040104	0.329486
205352_at	serpin peptidase inhibitor, clade I (neuroserpin), member 1	SERPINI1	0.971757	0.0479404	0.362257
205227_at	interleukin 1 receptor accessory protein	IL1RAP	0.968474	0.0249032	0.269112
209894_at	leptin receptor	LEPR	0.959887	0.0188071	0.245101
235518_at	solute carrier family 8 (sodium/calcium exchanger), member 1	SLC8A1	0.956479	0.0133447	0.20483
218611_at	immediate early response 5	IER5	0.95468	0.00425	0.134306
204912_at	interleukin 10 receptor, alpha	IL10RA	0.952457	0.000518018	0.0769984
227425_at	RALBP1 associated Eps domain containing 2	REPS2	0.952441	0.0145803	0.214273
201427_s_at	selenoprotein P, plasma, 1	SEPP1	0.950266	0.000897911	0.0862483
221479_s_at	BCL2/adenovirus E1B 19kDa interacting protein 3-like	BNIP3L	0.950174	0.00421434	0.133788
229723_at	T-cell activation RhoGTPase activating protein	TAGAP	0.94938	0.00104354	0.0862483
201810_s_at	SH3-domain binding protein 5 (BTK-associated)	SH3BP5	0.949167	0.0142236	0.211278
229309_at	adrenergic, beta-1-, receptor	ADRB1	0.948396	0.000652026	0.0808345
203233_at	interleukin 4 receptor	IL4R	0.947555	0.0381856	0.323194
203231_s_at	ataxin 1	ATXN1	0.942464	0.00752291	0.162761
1552370_at	chromosome 4 open reading frame 33	C4orf33	0.93695	0.015892	0.223947
243539_at	KIAA1841	KIAA1841	0.93367	0.0269442	0.275423
202583_s_at	RAN binding protein 9	RANBP9	0.93277	0.000524982	0.0769984
205027_s_at	mitogen-activated protein kinase kinase kinase 8	MAP3K8	0.929279	0.0029171	0.116564
210276_s_at	nucleolar protein 12|TRIO and F-actin binding protein	NOL12|TRIOBP	0.928537	0.0165805	0.228909
223000_s_at	F11 receptor	F11R	0.928321	0.000749566	0.0852741
235289_at	eukaryotic translation initiation factor 5A2	EIF5A2	0.926787	0.0400784	0.329486
205012_s_at	hydroxyacylglutathione hydrolase	HAGH	0.925868	0.00099673	0.0862483
208869_s_at	GABA(A) receptor-associated protein like 1	GABARAPL1	0.923679	0.00595646	0.149608
241372_at	zinc finger CCCH-type containing 6	ZC3H6	0.922737	0.0135199	0.205806
220646_s_at	killer cell lectin-like receptor subfamily F, member 1	KLRF1	0.919897	0.0175103	0.235501
202193_at	LIM domain kinase 2	LIMK2	0.918681	0.00198068	0.106263
214511_x_at	Fc fragment of IgG, high affinity Ib, receptor (CD64)	FCGR1B	0.917761	0.000769148	0.0854904
207677_s_at	neutrophil cytosolic factor 4, 40kDa	NCF4	0.91688	0.00400407	0.132793
203080_s_at	bromodomain adjacent to zinc finger domain, 2B	BAZ2B	0.916592	0.000710285	0.0837616
221031_s_at	apolipoprotein L domain containing 1	APOLD1	0.915945	0.00232582	0.110791
214467_at	G protein-coupled receptor 65	GPR65	0.912245	0.0111511	0.187859
218196_at	osteopetrosis associated transmembrane protein 1	OSTM1	0.912082	0.00488913	0.141128
205016_at	transforming growth factor, alpha	TGFA	0.909361	0.00119538	0.0923137
229285_at	ribonuclease L (2,5-oligoisoadenylate synthetase-dependent)	RNASEL	0.904935	0.0156883	0.222235
205214_at	serine/threonine kinase 17b	STK17B	0.902846	0.000926014	0.0862483
216248_s_at	nuclear receptor subfamily 4, group A, member 2	NR4A2	0.9022	0.01164	0.190778
205789_at	CD1d molecule	CD1D	0.901344	0.000999585	0.0862483
1552323_s_at	family with sequence similarity 122C	FAM122C	0.900585	0.00179073	0.103691
200940_s_at	arginine-glutamic acid dipeptide (RE) repeats	RERE	0.899148	0.000450699	0.0769984
223434_at	guanylate binding protein 3	GBP3	0.897667	0.0045287	0.138264
202708_s_at	histone cluster 2, H2be	HIST2H2BE	0.895917	0.031087	0.295122
226435_at	papilin, proteoglycan-like sulfated glycoprotein	PAPLN	0.892038	0.0107642	0.185514
204276_at	thymidine kinase 2, mitochondrial	TK2	0.891577	0.00570196	0.149608
226810_at	opioid growth factor receptor-like 1	OGFRL1	0.889329	0.0017604	0.10317
211628_x_at	ferritin, heavy polypeptide pseudogene 1	FTHP1	0.886922	0.00593487	0.149608
236539_at	protein tyrosine phosphatase, non-receptor type 22 (lymphoid)	PTPN22	0.885737	0.00299489	0.118206
212144_at	unc-84 homolog B (C. elegans)	UNC84B	0.885512	0.00200821	0.106263
203821_at	heparin-binding EGF-like growth factor	HBEGF	0.885377	0.0225101	0.261377
212340_at	Yip1 domain family, member 6	YIPF6	0.885323	0.00406482	0.132793
213906_at	v-myb myeloblastosis viral oncogene homolog (avian)-like 1	MYBL1	0.884488	0.00124988	0.0923137
203139_at	death-associated protein kinase 1	DAPK1	0.882382	0.0126545	0.198974
205013_s_at	adenosine A2a receptor|cytospin A	ADORA2A|CYTSA	0.882261	0.00376436	0.129542
225327_at	KIAA1370	KIAA1370	0.882044	0.00838635	0.169262
223310_x_at	patatin-like phospholipase domain containing 8	PNPLA8	0.881562	0.00689172	0.158297
228999_at	chromodomain helicase DNA binding protein 2	CHD2	0.880755	0.000648853	0.0808345
204401_at	potassium intermediate/small conductance calcium-activated channel, subfamily N, member 4	KCNN4	0.879492	0.00452342	0.138264
236295_s_at	NLR family, CARD domain containing 3	NLRC3	0.877362	0.00903517	0.173967
218793_s_at	sex comb on midleg-like 1 (Drosophila)	SCML1	0.877176	0.00103702	0.0862483
212450_at	SECIS binding protein 2-like	SECISBP2L	0.87676	0.0247933	0.269052
213915_at	natural killer cell group 7 sequence	NKG7	0.874866	0.00208813	0.107405
213201_s_at	troponin T type 1 (skeletal, slow)	TNNT1	0.87435	0.0214768	0.25727
1294_at	ubiquitin-like modifier activating enzyme 7	UBA7	0.872402	0.00389645	0.131744
228531_at	sterile alpha motif domain containing 9	SAMD9	0.87117	0.000912233	0.0862483
203686_at	N-methylpurine-DNA glycosylase	MPG	0.869775	0.00667667	0.157374
231270_at	carbonic anhydrase XIII	CA13	0.86575	0.00090663	0.0862483
206067_s_at	Wilms tumor 1	WT1	0.863602	0.0398229	0.328292
231183_s_at	Jagged 1 (Alagille syndrome)	JAG1	0.857754	0.00289415	0.116564
209473_at	ectonucleoside triphosphate diphosphohydrolase 1	ENTPD1	0.855292	0.000721409	0.0840485
223394_at	SERTA domain containing 1	SERTAD1	0.850313	0.00435488	0.136511
225904_at	chromosome 1 open reading frame 96	C1orf96	0.84997	0.00178804	0.103691
223136_at	androgen-induced 1	AIG1	0.849875	0.00339249	0.122256
227354_at	phosphoprotein associated with glycosphingolipid microdomains 1	PAG1	0.847903	0.00989923	0.180588
217953_at	PHD finger protein 3	PHF3	0.847799	0.0377237	0.322251
202478_at	tribbles homolog 2 (Drosophila)	TRIB2	0.847412	0.00502982	0.142634
224451_x_at	Rho GTPase activating protein 9	ARHGAP9	0.846807	0.00439269	0.137023
225001_at	RAB3D, member RAS oncogene family	RAB3D	0.843633	0.0115908	0.190294
220023_at	apolipoprotein B48 receptor	APOB48R	0.843572	0.00287356	0.116564
205865_at	AT rich interactive domain 3A (BRIGHT-like)	ARID3A	0.843074	0.00855457	0.170562
228471_at	ankyrin repeat domain 44	ANKRD44	0.842337	0.00317357	0.118889
218384_at	calcium regulated heat stable protein 1, 24kDa	CARHSP1	0.842192	0.00195391	0.106263
223875_s_at	enhancer of polycomb homolog 1 (Drosophila)	EPC1	0.84192	0.020093	0.252637
211395_x_at	Fc fragment of IgG, low affinity IIc, receptor for (CD32)	FCGR2C	0.837198	0.0293188	0.286666
203882_at	interferon regulatory factor 9	IRF9	0.835755	0.00983854	0.180381
209417_s_at	interferon-induced protein 35	IFI35	0.835153	0.0126247	0.198974
212765_at	calmodulin regulated spectrin-associated protein 1-like 1	CAMSAP1L1	0.835143	0.00620341	0.151866
219484_at	host cell factor C2	HCFC2	0.834616	0.00255074	0.115801
225414_at	ring finger protein 149	RNF149	0.83346	0.00918124	0.173967
226050_at	transmembrane and coiled-coil domains 3	TMCO3	0.831453	0.0263531	0.273606
209296_at	protein phosphatase 1B (formerly 2C), magnesium-dependent, beta isoform	PPM1B	0.831126	0.000979974	0.0862483
225530_at	MOB1, Mps One Binder kinase activator-like 2A (yeast)	MOBKL2A	0.83022	0.0183665	0.241565
1555348_at	transcription factor AP-2 epsilon (activating enhancer binding protein 2 epsilon)	TFAP2E	0.82772	0.0104243	0.185375
202910_s_at	CD97 molecule	CD97	0.827545	0.0117771	0.192048
211178_s_at	proline-serine-threonine phosphatase interacting protein 1	PSTPIP1	0.826049	0.00259577	0.116209
207072_at	interleukin 18 receptor accessory protein	IL18RAP	0.82327	0.0375162	0.322002
226275_at	MAX dimerization protein 1	MXD1	0.82241	0.0151334	0.218418
208018_s_at	hemopoietic cell kinase	HCK	0.822348	0.0386425	0.323325
208935_s_at	lectin, galactoside-binding, soluble, 8	LGALS8	0.819039	0.00941466	0.175414
219736_at	tripartite motif-containing 36	TRIM36	0.818515	0.00295107	0.117436
207616_s_at	TRAF family member-associated NFKB activator	TANK	0.817616	0.00538483	0.146268
212647_at	related RAS viral (r-ras) oncogene homolog	RRAS	0.814264	0.0425536	0.341205
213017_at	abhydrolase domain containing 3	ABHD3	0.807143	0.0465149	0.358406
225171_at	Rho GTPase activating protein 18	ARHGAP18	0.8065	0.00213276	0.107487
242255_at	Hypothetical protein LOC100130837	LOC100130837	0.806328	0.0200209	0.252415
226208_at	zinc finger, SWIM-type containing 6	ZSWIM6	0.806235	0.00200982	0.106263
209135_at	aspartate beta-hydroxylase	ASPH	0.805181	0.00207173	0.107405
209268_at	vacuolar protein sorting 45 homolog (S. cerevisiae)	VPS45	0.804481	0.00610839	0.151069
202795_x_at	TRIO and F-actin binding protein	TRIOBP	0.803386	0.00848184	0.170165
235410_at	nephronophthisis 3 (adolescent)	NPHP3	0.803159	0.00726763	0.158641
232146_at	NADH dehydrogenase (ubiquinone) 1, subcomplex unknown, 1, 6kDa	NDUFC1	0.801564	0.00402549	0.132793
227647_at	potassium voltage-gated channel, Isk-related family, member 3	KCNE3	0.800458	0.0164196	0.227839
220560_at	chromosome 11 open reading frame 21	C11orf21	0.799683	0.00601448	0.149897
208937_s_at	inhibitor of DNA binding 1, dominant negative helix-loop-helix protein	ID1	0.796003	0.00731071	0.159222
238148_s_at	zinc finger protein 818 pseudogene	ZNF818P	0.794967	0.00575052	0.149608
225618_at	Rho GTPase activating protein 27	ARHGAP27	0.793186	0.00361586	0.125775
223164_at	cerebral cavernous malformation 2	CCM2	0.792845	0.00218089	0.107487
220122_at	multiple C2 domains, transmembrane 1	MCTP1	0.791851	0.0350195	0.311933
225919_s_at	chromosome 9 open reading frame 72	C9orf72	0.791302	0.00243182	0.112403
202531_at	interferon regulatory factor 1	IRF1	0.790876	0.0071744	0.158641
1554479_a_at	caspase recruitment domain family, member 8	CARD8	0.79068	0.00321843	0.119701
207124_s_at	guanine nucleotide binding protein (G protein), beta 5	GNB5	0.789064	0.0330203	0.303078
214048_at	methyl-CpG binding domain protein 4	MBD4	0.788534	0.00870267	0.171395
210135_s_at	short stature homeobox 2	SHOX2	0.78634	0.0181995	0.240751
212632_at	syntaxin 7	STX7	0.785895	0.035621	0.314237
208328_s_at	myocyte enhancer factor 2A	MEF2A	0.785561	0.00326849	0.120042
227131_at	mitogen-activated protein kinase kinase kinase 3	MAP3K3	0.783114	0.00271622	0.116534
218676_s_at	phosphatidylcholine transfer protein	PCTP	0.782236	0.00288358	0.116564
219451_at	methionine sulfoxide reductase B2	MSRB2	0.781505	0.0282692	0.284055
216041_x_at	granulin	GRN	0.779131	0.00247021	0.112674
204135_at	filamin A interacting protein 1-like	FILIP1L	0.775716	0.021627	0.25727
202252_at	RAB13, member RAS oncogene family	RAB13	0.775251	0.00479682	0.140399
227250_at	kringle containing transmembrane protein 1	KREMEN1	0.773807	0.00840365	0.169262
205098_at	chemokine (C-C motif) receptor 1	CCR1	0.773521	0.00136421	0.0944024
209200_at	myocyte enhancer factor 2C	MEF2C	0.773052	0.00608903	0.150977
212886_at	coiled-coil domain containing 69	CCDC69	0.772962	0.0336469	0.306263
228220_at	FCH domain only 2	FCHO2	0.772081	0.00348064	0.123742
208925_at	claudin domain containing 1	CLDND1	0.769988	0.0069944	0.158641
220052_s_at	TERF1 (TRF1)-interacting nuclear factor 2	TINF2	0.768861	0.0372044	0.320698
232194_at	methyltransferase like 4	METTL4	0.763005	0.00326139	0.120042
201666_at	TIMP metallopeptidase inhibitor 1	TIMP1	0.762471	0.0018246	0.104402
219157_at	kelch-like 2, Mayven (Drosophila)	KLHL2	0.761323	0.00122195	0.0923137
223611_s_at	ligand of numb-protein X 1	LNX1	0.760581	0.0454195	0.355633
219278_at	mitogen-activated protein kinase kinase kinase 6	MAP3K6	0.760167	0.0014458	0.0964202
201720_s_at	lysosomal protein transmembrane 5	LAPTM5	0.760132	0.0140256	0.20898
229070_at	chromosome 6 open reading frame 105	C6orf105	0.75911	0.0383646	0.323274
201384_s_at	neighbor of BRCA1 gene 1	NBR1	0.75868	0.00199955	0.106263
204949_at	intercellular adhesion molecule 3	ICAM3	0.755918	0.0214942	0.25727
228468_at	microtubule associated serine/threonine kinase-like	MASTL	0.75521	0.00306773	0.118889
219397_at	coenzyme Q10 homolog B (S. cerevisiae)	COQ10B	0.75225	0.0442815	0.350294
216985_s_at	syntaxin 3	STX3	0.751125	0.00817889	0.167744
230261_at	ST8 alpha-N-acetyl-neuraminide alpha-2,8-sialyltransferase 4	ST8SIA4	0.750886	0.00707313	0.158641
206858_s_at	homeobox C6	HOXC6	0.750264	0.0221949	0.258959
204014_at	dual specificity phosphatase 4	DUSP4	0.748386	0.0107901	0.185514
203275_at	interferon regulatory factor 2	IRF2	0.746784	0.0483308	0.364554
208958_at	endoplasmic reticulum protein 44	ERP44	0.745791	0.0102759	0.184008
225659_at	speckle-type POZ protein-like	SPOPL	0.745688	0.0081969	0.167744
222071_s_at	solute carrier organic anion transporter family, member 4C1	SLCO4C1	0.745149	0.0258947	0.27188
228361_at	E2F transcription factor 2	E2F2	0.744951	0.0286878	0.285402
229170_s_at	tetratricopeptide repeat domain 18	TTC18	0.74416	0.00741774	0.16119
1552680_a_at	cancer susceptibility candidate 5	CASC5	0.743635	0.0227358	0.261377
1552691_at	ADP-ribosylation factor-like 11	ARL11	0.742261	0.00623524	0.151876
220097_s_at	transmembrane protein 104	TMEM104	0.740355	0.0268912	0.275423
205349_at	guanine nucleotide binding protein (G protein), alpha 15 (Gq class)	GNA15	0.740194	0.0366966	0.318541
204641_at	NIMA (never in mitosis gene a)-related kinase 2	NEK2	0.739049	0.00590141	0.149608
204068_at	serine/threonine kinase 3 (STE20 homolog, yeast)	STK3	0.738154	0.00224379	0.108487
227157_at	coiled-coil domain containing 111	CCDC111	0.737173	0.00125058	0.0923137
201758_at	tumor susceptibility gene 101	TSG101	0.73446	0.014528	0.214155
1552619_a_at	anillin, actin binding protein	ANLN	0.733279	0.00194184	0.106263
244050_at	protein tyrosine phosphatase-like A domain containing 2	PTPLAD2	0.733117	0.0372102	0.320698
221260_s_at	cysteine-serine-rich nuclear protein 2	CSRNP2	0.729954	0.0110145	0.186533
221773_at	ELK3, ETS-domain protein (SRF accessory protein 2)	ELK3	0.729728	0.0305586	0.292651
212457_at	transcription factor binding to IGHM enhancer 3	TFE3	0.728963	0.00811408	0.167744
1557322_at	zinc finger protein 230	ZNF230	0.728826	0.00718692	0.158641
218603_at	headcase homolog (Drosophila)	HECA	0.727468	0.00244101	0.112403
214735_at	interaction protein for cytohesin exchange factors 1	IPCEF1	0.727233	0.0222003	0.258959
209649_at	signal transducing adaptor molecule (SH3 domain and ITAM motif) 2	STAM2	0.726909	0.0495079	0.36997
226657_at	chromosome 17 open reading frame 103	C17orf103	0.726211	0.00756823	0.163359
212552_at	hippocalcin-like 1	HPCAL1	0.726091	0.0356807	0.314237
212453_at	KIAA1279	KIAA1279	0.725734	0.0266862	0.274819
201760_s_at	WD repeat and SOCS box-containing 2	WSB2	0.722083	0.00812866	0.167744
238878_at	aristaless related homeobox	ARX	0.720086	0.0044182	0.137376
34206_at	ArfGAP with RhoGAP domain, ankyrin repeat and PH domain 1	ARAP1	0.718334	0.0171699	0.233193
225955_at	meteorin, glial cell differentiation regulator-like	METRNL	0.718255	0.0316446	0.297379
209967_s_at	cAMP responsive element modulator	CREM	0.716967	0.0134137	0.205238
219937_at	thyrotropin-releasing hormone degrading enzyme	TRHDE	0.715172	0.0269227	0.275423
225506_at	KIAA1468	KIAA1468	0.71487	0.00811991	0.167744
203761_at	Src-like-adaptor	SLA	0.714795	0.0194507	0.249785
227034_at	ankyrin repeat domain 57	ANKRD57	0.713027	0.035964	0.315297
202181_at	KIAA0247	KIAA0247	0.712918	0.00411163	0.133421
203227_s_at	tetraspanin 31	TSPAN31	0.711821	0.00289835	0.116564
226186_at	tropomodulin 2 (neuronal)	TMOD2	0.709679	0.00688852	0.158297
235918_x_at	centrosomal protein 97kDa	CEP97	0.705341	0.0198084	0.251044
1553142_at	chromosome 13 open reading frame 31	C13orf31	0.70499	0.0118237	0.192484
227345_at	tumor necrosis factor receptor superfamily, member 10d, decoy with truncated death domain	TNFRSF10D	0.704852	0.0485498	0.365351
206235_at	ligase IV, DNA, ATP-dependent	LIG4	0.704107	0.00162187	0.0989568
206247_at	MHC class I polypeptide-related sequence B	MICB	0.704058	0.0102383	0.183681
227839_at	methyl-CpG binding domain protein 5	MBD5	0.70388	0.0165582	0.228909
238907_at	zinc finger protein 780A	ZNF780A	0.70251	0.00795244	0.166811
1558044_s_at	exosome component 6	EXOSC6	0.701641	0.035176	0.312189
205518_s_at	cytidine monophosphate-N-acetylneuraminic acid hydroxylase (CMP-N-acetylneuraminate monooxygenase) pseudogene	CMAH	0.700461	0.00455624	0.138397
212870_at	son of sevenless homolog 2 (Drosophila)	SOS2	0.69946	0.0331513	0.303286
226002_at	GRB2-associated binding protein 1	GAB1	0.699246	0.0137573	0.206999
201707_at	peroxisomal biogenesis factor 19	PEX19	0.697831	0.017729	0.237363
205046_at	centromere protein E, 312kDa	CENPE	0.696207	0.00349409	0.123765
224833_at	v-ets erythroblastosis virus E26 oncogene homolog 1 (avian)	ETS1	0.695119	0.00219179	0.107487
217010_s_at	cell division cycle 25 homolog C (S. pombe)	CDC25C	0.694565	0.0105605	0.185375
223381_at	NUF2, NDC80 kinetochore complex component, homolog (S. cerevisiae)	NUF2	0.694014	0.00382712	0.130211
225093_at	utrophin	UTRN	0.691948	0.0027552	0.116564
207571_x_at	chromosome 1 open reading frame 38	C1orf38	0.691116	0.01129	0.189284
208981_at	platelet/endothelial cell adhesion molecule	PECAM1	0.690861	0.00208668	0.107405
221895_at	motile sperm domain containing 2	MOSPD2	0.69061	0.0243942	0.268855
201015_s_at	junction plakoglobin	JUP	0.689567	0.0103863	0.185306
206960_at	lysophosphatidic acid receptor 4	LPAR4	0.687941	0.0107039	0.185375
223619_x_at	peroxisomal trans-2-enoyl-CoA reductase	PECR	0.687854	0.00567792	0.149608
216060_s_at	dishevelled associated activator of morphogenesis 1	DAAM1	0.687355	0.00923659	0.173967
219493_at	SHC SH2-domain binding protein 1	SHCBP1	0.686144	0.00304049	0.118889
202933_s_at	v-yes-1 Yamaguchi sarcoma viral oncogene homolog 1	YES1	0.685131	0.0152313	0.218851
223300_s_at	coiled-coil domain containing 82	CCDC82	0.684683	0.00201847	0.106263
202880_s_at	cytohesin 1	CYTH1	0.684508	0.0254656	0.271702
200791_s_at	IQ motif containing GTPase activating protein 1	IQGAP1	0.684115	0.00287124	0.116564
220000_at	sialic acid binding Ig-like lectin 5	SIGLEC5	0.681971	0.0171127	0.232743
234725_s_at	sema domain, immunoglobulin domain (Ig), transmembrane domain (TM) and short cytoplasmic domain, (semaphorin) 4B	SEMA4B	0.6784	0.0497185	0.370684
201412_at	low density lipoprotein receptor-related protein 10	LRP10	0.678266	0.0229216	0.261377
219296_at	zinc finger, DHHC-type containing 13	ZDHHC13	0.677844	0.0197932	0.251044
226939_at	cytoplasmic polyadenylation element binding protein 2	CPEB2	0.677254	0.00447648	0.138264
221864_at	ORAI calcium release-activated calcium modulator 3	ORAI3	0.67665	0.0102946	0.184008
209459_s_at	4-aminobutyrate aminotransferase	ABAT	0.674513	0.00917512	0.173967
223218_s_at	nuclear factor of kappa light polypeptide gene enhancer in B-cells inhibitor, zeta	NFKBIZ	0.672857	0.0225039	0.261377
202610_s_at	mediator complex subunit 14	MED14	0.671179	0.0498591	0.370875
228573_at	anthrax toxin receptor 2	ANTXR2	0.669275	0.00355024	0.124791
205068_s_at	Rho GTPase activating protein 26	ARHGAP26	0.666901	0.0226095	0.261377
221249_s_at	family with sequence similarity 117, member A	FAM117A	0.664356	0.0326746	0.302357
218662_s_at	non-SMC condensin I complex, subunit G	NCAPG	0.663886	0.00905456	0.173967
227471_at	HECT domain and ankyrin repeat containing, E3 ubiquitin protein ligase 1	HACE1	0.663217	0.00646428	0.155122
232964_at	speedy homolog E1 (Xenopus laevis)	SPDYE1	0.658541	0.0191749	0.248554
1552303_a_at	transmembrane protein 106A	TMEM106A	0.655801	0.00785707	0.165988
228532_at	chromosome 1 open reading frame 162	C1orf162	0.655673	0.00402596	0.132793
1568592_at	tripartite motif-containing 69	TRIM69	0.652787	0.0298451	0.28985
232436_at	zinc finger protein 274	ZNF274	0.652768	0.0353662	0.313179
203508_at	tumor necrosis factor receptor superfamily, member 1B	TNFRSF1B	0.651895	0.00414547	0.13377
208961_s_at	Kruppel-like factor 6	KLF6	0.651538	0.00484865	0.141
206370_at	phosphoinositide-3-kinase, catalytic, gamma polypeptide	PIK3CG	0.65136	0.0294259	0.287422
234192_s_at	G kinase anchoring protein 1	GKAP1	0.650997	0.0125237	0.198858
226099_at	elongation factor, RNA polymerase II, 2	ELL2	0.650154	0.00461296	0.138532
220933_s_at	zinc finger, CCHC domain containing 6	ZCCHC6	0.650013	0.00340844	0.122256
212481_s_at	tropomyosin 4	TPM4	0.649674	0.0258731	0.27188
225914_s_at	calcium binding protein 39-like	CAB39L	0.648783	0.0362887	0.316994
203145_at	sperm associated antigen 5	SPAG5	0.643771	0.0247049	0.269052
218823_s_at	potassium channel tetramerisation domain containing 9	KCTD9	0.64356	0.00314554	0.118889
235536_at	small nucleolar RNA, C/D box 89	SNORD89	0.643419	0.0313439	0.296616
201531_at	zinc finger protein 36, C3H type, homolog (mouse)	ZFP36	0.643231	0.0249558	0.269112
228286_at	Gen homolog 1, endonuclease (Drosophila)	GEN1	0.643061	0.015516	0.220972
215493_x_at	butyrophilin, subfamily 2, member A1	BTN2A1	0.642967	0.00680938	0.158046
225980_at	chromosome 14 open reading frame 43	C14orf43	0.642462	0.0142025	0.211278
219990_at	E2F transcription factor 8	E2F8	0.642307	0.0236268	0.265575
210222_s_at	reticulon 1	RTN1	0.641453	0.00273559	0.116534
234312_s_at	acyl-CoA synthetase short-chain family member 2	ACSS2	0.641129	0.0302901	0.291738
212753_at	polycomb group ring finger 3	PCGF3	0.640888	0.00946548	0.175443
201835_s_at	protein kinase, AMP-activated, beta 1 non-catalytic subunit	PRKAB1	0.640662	0.00592073	0.149608
204094_s_at	TSC22 domain family, member 2	TSC22D2	0.638354	0.0358321	0.31471
212843_at	neural cell adhesion molecule 1	NCAM1	0.637589	0.0257521	0.271783
236852_at	F-box protein 43	FBXO43	0.637566	0.0166395	0.228977
218983_at	complement component 1, r subcomponent-like	C1RL	0.636228	0.00405818	0.132793
218844_at	acyl-CoA synthetase family member 2	ACSF2	0.635467	0.0265682	0.274404
205232_s_at	platelet-activating factor acetylhydrolase 2, 40kDa	PAFAH2	0.634777	0.0125766	0.198914
217977_at	selenoprotein X, 1	SEPX1	0.632628	0.00318344	0.118889
200782_at	annexin A5	ANXA5	0.631127	0.0352221	0.312189
218755_at	kinesin family member 20A	KIF20A	0.630099	0.00668879	0.157374
210191_s_at	putative homeodomain transcription factor 1	PHTF1	0.629163	0.0234992	0.265439
202820_at	aryl hydrocarbon receptor	AHR	0.629059	0.00408542	0.133017
213603_s_at	ras-related C3 botulinum toxin substrate 2 (rho family, small GTP binding protein Rac2)	RAC2	0.628743	0.00361147	0.125775
225026_at	chromodomain helicase DNA binding protein 6	CHD6	0.627001	0.0344694	0.310643
221004_s_at	integral membrane protein 2C	ITM2C	0.626692	0.00535706	0.145923
218418_s_at	KN motif and ankyrin repeat domains 2	KANK2	0.625517	0.0400527	0.329486
222088_s_at	solute carrier family 2 (facilitated glucose transporter), member 14|solute carrier family 2 (facilitated glucose transporter), member 3	SLC2A14|SLC2A3	0.624217	0.0194392	0.249785
221430_s_at	ring finger protein 146	RNF146	0.623734	0.00457985	0.138397
204981_at	solute carrier family 22, member 18	SLC22A18	0.622477	0.0160169	0.224641
242923_at	zinc finger protein 678	ZNF678	0.62166	0.0228571	0.261377
227485_at	DEAD/H (Asp-Glu-Ala-Asp/His) box polypeptide 26B	DDX26B	0.62116	0.0183354	0.241557
213007_at	Fanconi anemia, complementation group I	FANCI	0.618524	0.0129725	0.200711
228170_at	oligodendrocyte transcription factor 1	OLIG1	0.618234	0.00923996	0.173967
219787_s_at	epithelial cell transforming sequence 2 oncogene	ECT2	0.618111	0.0324419	0.301498
214012_at	endoplasmic reticulum aminopeptidase 1	ERAP1	0.618084	0.041734	0.337582
36545_s_at	Sfi1 homolog, spindle assembly associated (yeast)	SFI1	0.617218	0.0205665	0.254649
1552360_a_at	toll-interleukin 1 receptor (TIR) domain containing adaptor protein	TIRAP	0.617017	0.0190796	0.24765
213138_at	AT rich interactive domain 5A (MRF1-like)	ARID5A	0.615224	0.010537	0.185375
204279_at	proteasome (prosome, macropain) subunit, beta type, 9 (large multifunctional peptidase 2)	PSMB9	0.614227	0.0416805	0.337564
217728_at	S100 calcium binding protein A6	S100A6	0.613962	0.0287339	0.285436
225558_at	G protein-coupled receptor kinase interacting ArfGAP 2	GIT2	0.613866	0.0100718	0.182729
218319_at	pellino homolog 1 (Drosophila)	PELI1	0.611731	0.00448818	0.138264
200989_at	hypoxia inducible factor 1, alpha subunit (basic helix-loop-helix transcription factor)	HIF1A	0.611519	0.012887	0.200711
227783_at	coiled-coil domain containing 57	CCDC57	0.611234	0.0263505	0.273606
205076_s_at	myotubularin related protein 11	MTMR11	0.609036	0.0252896	0.27052
214791_at	SP140 nuclear body protein-like	SP140L	0.608637	0.00858718	0.170562
202668_at	ephrin-B2	EFNB2	0.60688	0.0114798	0.189761
225763_at	RCSD domain containing 1	RCSD1	0.606098	0.0219447	0.257844
202637_s_at	intercellular adhesion molecule 1	ICAM1	0.604432	0.016955	0.231532
212746_s_at	centrosomal protein 170kDa	CEP170	0.603243	0.00841933	0.169262
203320_at	SH2B adaptor protein 3	SH2B3	0.602085	0.0252137	0.27052
219834_at	amyotrophic lateral sclerosis 2 (juvenile) chromosome region, candidate 8	ALS2CR8	0.600731	0.0290147	0.285436
226221_at	KIAA1432	KIAA1432	0.600018	0.0389105	0.324087
228859_at	chromosome 4 open reading frame 21	C4orf21	0.593929	0.0240549	0.266756
1552822_at	thioredoxin-related transmembrane protein 3	TMX3	0.593372	0.00775648	0.16521
215767_at	zinc finger protein 804A	ZNF804A	0.588634	0.0108823	0.185595
218009_s_at	protein regulator of cytokinesis 1	PRC1	0.587541	0.00702165	0.158641
221139_s_at	cysteine sulfinic acid decarboxylase	CSAD	0.587314	0.0197029	0.250543
202378_s_at	leptin receptor overlapping transcript	LEPROT	0.58639	0.0292743	0.286521
212982_at	zinc finger, DHHC-type containing 17	ZDHHC17	0.585926	0.0127681	0.200109
231892_at	chromosome 9 open reading frame 100	C9orf100	0.585173	0.0435776	0.34569
213582_at	ATPase, class VI, type 11A	ATP11A	0.58513	0.0300669	0.290746
Genes repressed >=1.5-fold at p<0.05 upon tetracycline withdrawal from U937T_pUHD10S cells
224523_s_at	chromosome 3 open reading frame 26	C3orf26	-0.585543	0.0345465	0.3108
204676_at	transmembrane protein 186	TMEM186	-0.588873	0.0135584	0.205823
230656_s_at	cirrhosis, autosomal recessive 1A (cirhin)	CIRH1A	-0.589144	0.0063927	0.154544
210250_x_at	adenylosuccinate lyase	ADSL	-0.590386	0.0110599	0.186754
218140_x_at	signal recognition particle receptor, B subunit	SRPRB	-0.591121	0.0113842	0.189284
209859_at	tripartite motif-containing 9	TRIM9	-0.592245	0.0218831	0.257433
218328_at	coenzyme Q4 homolog (S. cerevisiae)	COQ4	-0.592677	0.0164223	0.227839
224469_s_at	inverted formin, FH2 and WH2 domain containing	INF2	-0.59296	0.0471865	0.359873
218168_s_at	chaperone, ABC1 activity of bc1 complex homolog (S. pombe)	CABC1	-0.593647	0.00419381	0.133788
203201_at	phosphomannomutase 2	PMM2	-0.593653	0.0217853	0.25727
200690_at	heat shock 70kDa protein 9 (mortalin)	HSPA9	-0.593823	0.00674897	0.157657
202861_at	period homolog 1 (Drosophila)	PER1	-0.59447	0.0174267	0.234702
222776_at	mago-nashi homolog B (Drosophila)	MAGOHB	-0.595208	0.0494877	0.36997
226649_at	pantothenate kinase 1	PANK1	-0.595288	0.0173118	0.233529
205241_at	SCO cytochrome oxidase deficient homolog 2 (yeast)	SCO2	-0.595638	0.00863943	0.170562
216305_s_at	chromosome 2 open reading frame 3	C2orf3	-0.59611	0.0145582	0.214273
219629_at	family with sequence similarity 118, member A	FAM118A	-0.596917	0.00864275	0.170562
227374_at	glutamyl-tRNA synthetase 2, mitochondrial (putative)	EARS2	-0.597344	0.0128656	0.200711
222883_at	chromosome 1 open reading frame 163	C1orf163	-0.59841	0.00600689	0.149897
227653_at	TRM5 tRNA methyltransferase 5 homolog (S. cerevisiae)	TRMT5	-0.598526	0.0354134	0.31331
202715_at	carbamoyl-phosphate synthetase 2, aspartate transcarbamylase, and dihydroorotase	CAD	-0.598551	0.0432972	0.34436
235520_at	zinc finger protein 280C	ZNF280C	-0.600257	0.0423999	0.340537
223389_s_at	zinc finger protein 581	ZNF581	-0.600815	0.0169759	0.231532
225143_at	sideroflexin 4	SFXN4	-0.601485	0.00860444	0.170562
224971_at	mitochondrial ribosomal protein L30	MRPL30	-0.602209	0.00480581	0.140399
230281_at	chromosome 16 open reading frame 46	C16orf46	-0.603988	0.0342293	0.309633
218194_at	REX2, RNA exonuclease 2 homolog (S. cerevisiae)	REXO2	-0.605711	0.0256844	0.271783
225625_at	alkB, alkylation repair homolog 2 (E. coli)	ALKBH2	-0.606614	0.00586366	0.149608
229757_at	Nuclear assembly factor 1 homolog (S. cerevisiae)	NAF1	-0.607843	0.00453254	0.138264
219539_at	gem (nuclear organelle) associated protein 6	GEMIN6	-0.608745	0.0324571	0.301498
231840_x_at	Lyrm7 homolog (mouse)	LYRM7	-0.609135	0.0456617	0.356374
225315_at	mitochondrial ribosomal protein L21	MRPL21	-0.609416	0.0064843	0.155206
223062_s_at	phosphoserine aminotransferase 1	PSAT1	-0.60956	0.00628924	0.152806
210215_at	transferrin receptor 2	TFR2	-0.610812	0.00987133	0.180446
223267_at	RNA (guanine-9-) methyltransferase domain containing 1	RG9MTD1	-0.611002	0.0297917	0.289825
209017_s_at	lon peptidase 1, mitochondrial	LONP1	-0.611713	0.0133413	0.20483
223407_at	chromosome 16 open reading frame 48	C16orf48	-0.612032	0.00460582	0.138532
209509_s_at	dolichyl-phosphate (UDP-N-acetylglucosamine) N-acetylglucosaminephosphotransferase 1 (GlcNAc-1-P transferase)	DPAGT1	-0.612353	0.0042196	0.133788
208369_s_at	glutaryl-Coenzyme A dehydrogenase	GCDH	-0.613127	0.00436216	0.136511
1554667_s_at	methyltransferase like 8	METTL8	-0.613339	0.0105273	0.185375
209883_at	glycosyltransferase 25 domain containing 2	GLT25D2	-0.613815	0.0207955	0.255709
228378_at	chromosome 12 open reading frame 29	C12orf29	-0.614652	0.0215329	0.25727
203524_s_at	mercaptopyruvate sulfurtransferase	MPST	-0.615627	0.0137587	0.206999
222064_s_at	alanyl-tRNA synthetase domain containing 1	AARSD1	-0.616802	0.0106415	0.185375
1559263_s_at	peptidylprolyl isomerase (cyclophilin)-like 4|zinc finger CCCH-type containing 12D	PPIL4|ZC3H12D	-0.617323	0.0113887	0.189284
213959_s_at	RPGRIP1-like	RPGRIP1L	-0.621067	0.00820178	0.167744
213889_at	phosphatidylinositol glycan anchor biosynthesis, class L	PIGL	-0.621754	0.021175	0.256593
206445_s_at	protein arginine methyltransferase 1	PRMT1	-0.623118	0.0240925	0.266815
212846_at	ribosomal RNA processing 1 homolog B (S. cerevisiae)	RRP1B	-0.623476	0.00467211	0.139013
218504_at	fumarylacetoacetate hydrolase domain containing 2A	FAHD2A	-0.623582	0.00619819	0.151866
205565_s_at	frataxin	FXN	-0.623705	0.0208608	0.255709
217814_at	coiled-coil domain containing 47	CCDC47	-0.624414	0.0430875	0.343775
219714_s_at	calcium channel, voltage-dependent, alpha 2/delta subunit 3	CACNA2D3	-0.62517	0.0374161	0.322002
226431_at	family with sequence similarity 117, member B	FAM117B	-0.625405	0.0314391	0.296891
200790_at	ornithine decarboxylase 1	ODC1	-0.626075	0.00478752	0.140399
203650_at	protein C receptor, endothelial (EPCR)	PROCR	-0.626239	0.00822243	0.167744
204977_at	DEAD (Asp-Glu-Ala-Asp) box polypeptide 10	DDX10	-0.62784	0.00463559	0.138555
201323_at	EBNA1 binding protein 2	EBNA1BP2	-0.629498	0.00961459	0.177092
218488_at	eukaryotic translation initiation factor 2B, subunit 3 gamma, 58kDa	EIF2B3	-0.630821	0.0108369	0.185522
200951_s_at	cyclin D2	CCND2	-0.631579	0.00342619	0.122256
221270_s_at	queuine tRNA-ribosyltransferase 1	QTRT1	-0.632566	0.0108762	0.185595
218307_at	radical S-adenosyl methionine domain containing 1	RSAD1	-0.632637	0.0376328	0.322002
226610_at	centromere protein V	CENPV	-0.63429	0.00520842	0.143531
212894_at	suppressor of var1, 3-like 1 (S. cerevisiae)	SUPV3L1	-0.634641	0.00378334	0.129734
206377_at	forkhead box F2	FOXF2	-0.635658	0.0154516	0.220379
225853_at	glucosamine-phosphate N-acetyltransferase 1	GNPNAT1	-0.636884	0.00306758	0.118889
205264_at	CD3e molecule, epsilon associated protein	CD3EAP	-0.637368	0.0380928	0.323194
242472_x_at	Formin binding protein 4	FNBP4	-0.637821	0.0150169	0.217385
222425_s_at	polymerase (DNA-directed), delta interacting protein 2	POLDIP2	-0.638782	0.039175	0.325449
1554067_at	chromosome 12 open reading frame 66	C12orf66	-0.63906	0.00633542	0.153543
205074_at	solute carrier family 22 (organic cation/carnitine transporter), member 5	SLC22A5	-0.641098	0.00366666	0.127084
225291_at	polyribonucleotide nucleotidyltransferase 1	PNPT1	-0.643189	0.00383575	0.130211
226181_at	tubulin, epsilon 1	TUBE1	-0.643687	0.0119815	0.193237
218617_at	tRNA isopentenyltransferase 1	TRIT1	-0.64379	0.00933674	0.174635
219911_s_at	solute carrier organic anion transporter family, member 4A1	SLCO4A1	-0.644395	0.0114314	0.189284
219217_at	asparaginyl-tRNA synthetase 2, mitochondrial (putative)	NARS2	-0.644516	0.00372414	0.128616
202407_s_at	PRP31 pre-mRNA processing factor 31 homolog (S. cerevisiae)	PRPF31	-0.645203	0.0184846	0.241875
225866_at	brix domain containing 1	BXDC1	-0.646711	0.00577576	0.149608
220942_x_at	family with sequence similarity 162, member A	FAM162A	-0.647263	0.0156866	0.222235
200659_s_at	prohibitin	PHB	-0.64857	0.00464239	0.138555
239529_at	chromosome 5 open reading frame 20	C5orf20	-0.649339	0.00725521	0.158641
202800_at	solute carrier family 1 (glial high affinity glutamate transporter), member 3	SLC1A3	-0.652566	0.00499384	0.14245
201577_at	non-metastatic cells 1, protein (NM23A) expressed in	NME1	-0.653282	0.0105004	0.185375
204514_at	DPH2 homolog (S. cerevisiae)	DPH2	-0.65404	0.0168063	0.229868
211715_s_at	3-hydroxybutyrate dehydrogenase, type 1	BDH1	-0.655713	0.0058892	0.149608
218199_s_at	nucleolar protein family 6 (RNA-associated)	NOL6	-0.655884	0.00520985	0.143531
224962_at	chromosome 9 open reading frame 69	C9orf69	-0.65591	0.00911235	0.173967
227804_at	TLC domain containing 1	TLCD1	-0.657086	0.0132898	0.204637
217850_at	guanine nucleotide binding protein-like 3 (nucleolar)	GNL3	-0.657297	0.00240943	0.112403
223485_at	hydroxyacylglutathione hydrolase-like	HAGHL	-0.657507	0.00495986	0.141899
219177_at	brix domain containing 2	BXDC2	-0.658081	0.00956411	0.176498
203712_at	KIAA0020	KIAA0020	-0.658846	0.014307	0.211975
1558460_at	ATP-binding cassette, sub-family C (CFTR/MRP), member 5	ABCC5	-0.658846	0.0465989	0.358482
223397_s_at	nuclear import 7 homolog (S. cerevisiae)	NIP7	-0.659242	0.0024665	0.112674
223109_at	TruB pseudouridine (psi) synthase homolog 2 (E. coli)	TRUB2	-0.660388	0.00595035	0.149608
204610_s_at	coiled-coil domain containing 85B	CCDC85B	-0.660528	0.0325556	0.301833
227700_x_at	ATPase family, AAA domain containing 3A	ATAD3A	-0.661596	0.0383021	0.323194
218512_at	WD repeat domain 12	WDR12	-0.662398	0.0496838	0.370684
205963_s_at	DnaJ (Hsp40) homolog, subfamily A, member 3	DNAJA3	-0.66477	0.00330757	0.120695
227153_at	IMP2 inner mitochondrial membrane peptidase-like (S. cerevisiae)	IMMP2L	-0.666127	0.00879608	0.172182
219131_at	UbiA prenyltransferase domain containing 1	UBIAD1	-0.668196	0.00356176	0.124791
224500_s_at	MON1 homolog A (yeast)	MON1A	-0.670038	0.0379899	0.323098
212996_s_at	URB1 ribosome biogenesis 1 homolog (S. cerevisiae)	URB1	-0.670709	0.00457928	0.138397
219092_s_at	inositol 1,3,4,5,6-pentakisphosphate 2-kinase	IPPK	-0.670871	0.00862805	0.170562
201195_s_at	solute carrier family 7 (cationic amino acid transporter, y+ system), member 5	SLC7A5	-0.671128	0.042184	0.339932
224232_s_at	PRELI domain containing 1	PRELID1	-0.671615	0.00615505	0.151542
207618_s_at	BCS1-like (yeast)	BCS1L	-0.672298	0.0167704	0.229702
202138_x_at	aminoacyl tRNA synthetase complex-interacting multifunctional protein 2	AIMP2	-0.672364	0.00656847	0.156446
201459_at	RuvB-like 2 (E. coli)	RUVBL2	-0.674162	0.00673737	0.157657
204394_at	solute carrier family 43, member 1	SLC43A1	-0.674795	0.0260122	0.272227
218016_s_at	polymerase (RNA) III (DNA directed) polypeptide E (80kD)	POLR3E	-0.675162	0.00615885	0.151542
215747_s_at	regulator of chromosome condensation 1|SNHG3-RCC1 readthrough transcript	RCC1|SNHG3-RCC1	-0.675876	0.0022585	0.108655
202475_at	transmembrane protein 147	TMEM147	-0.676932	0.00242981	0.112403
232007_at	1-acylglycerol-3-phosphate O-acyltransferase 5 (lysophosphatidic acid acyltransferase, epsilon)	AGPAT5	-0.677209	0.0256635	0.271783
229082_at	coiled-coil domain containing 125	CCDC125	-0.678138	0.0151776	0.218729
213632_at	dihydroorotate dehydrogenase	DHODH	-0.6807	0.00201669	0.106263
219884_at	LIM homeobox 6	LHX6	-0.682243	0.044303	0.350294
235436_at	DEAD (Asp-Glu-Ala-Asp) box polypeptide 31	DDX31	-0.685544	0.00509983	0.143182
214045_at	lipoic acid synthetase	LIAS	-0.686466	0.0143143	0.211975
212527_at	PPPDE peptidase domain containing 2	PPPDE2	-0.689518	0.0320081	0.298763
206871_at	elastase, neutrophil expressed	ELANE	-0.69043	0.00290375	0.116564
230670_at	immunoglobulin superfamily, member 10	IGSF10	-0.690952	0.00421979	0.133788
224577_at	endoplasmic reticulum-golgi intermediate compartment (ERGIC) 1	ERGIC1	-0.691327	0.0109273	0.186034
204576_s_at	clusterin associated protein 1	CLUAP1	-0.691328	0.0107161	0.185375
214724_at	DIX domain containing 1	DIXDC1	-0.691378	0.0235802	0.265575
203092_at	translocase of inner mitochondrial membrane 44 homolog (yeast)	TIMM44	-0.691624	0.0274273	0.278887
229893_at	FERM domain containing 3	FRMD3	-0.693909	0.0113629	0.189284
236994_at	F-box and leucine-rich repeat protein 4	FBXL4	-0.696159	0.0195735	0.250231
235359_at	leucine rich repeat containing 33	LRRC33	-0.699268	0.00723214	0.158641
212646_at	raftlin, lipid raft linker 1	RFTN1	-0.703017	0.00513623	0.143182
203867_s_at	notchless homolog 1 (Drosophila)	NLE1	-0.703095	0.0042642	0.134315
228259_s_at	erythrocyte membrane protein band 4.1 like 4A	EPB41L4A	-0.703938	0.0221115	0.25886
213320_at	protein arginine methyltransferase 3	PRMT3	-0.704203	0.00546248	0.147137
209123_at	quinoid dihydropteridine reductase	QDPR	-0.705172	0.031989	0.298763
201695_s_at	nucleoside phosphorylase	NP	-0.706005	0.00509841	0.143182
219110_at	GAR1 ribonucleoprotein homolog (yeast)	GAR1	-0.709649	0.00171986	0.102031
227560_at	sideroflexin 2	SFXN2	-0.710521	0.00272581	0.116534
218427_at	serologically defined colon cancer antigen 3	SDCCAG3	-0.710957	0.0374732	0.322002
211951_at	nucleolar and coiled-body phosphoprotein 1	NOLC1	-0.711572	0.00383765	0.130211
203608_at	aldehyde dehydrogenase 5 family, member A1	ALDH5A1	-0.71594	0.00815109	0.167744
221814_at	G protein-coupled receptor 124	GPR124	-0.716068	0.00220087	0.107487
220416_at	ATPase, class I, type 8B, member 4	ATP8B4	-0.716338	0.00515277	0.143182
227146_at	quiescin Q6 sulfhydryl oxidase 2	QSOX2	-0.717675	0.00266551	0.116534
219742_at	proline rich 7 (synaptic)	PRR7	-0.717815	0.0298705	0.28985
210627_s_at	mannosyl-oligosaccharide glucosidase	MOGS	-0.717975	0.0216469	0.25727
219006_at	NADH dehydrogenase (ubiquinone) 1 alpha subcomplex, assembly factor 4	NDUFAF4	-0.718285	0.0284986	0.284898
217127_at	cystathionase (cystathionine gamma-lyase)	CTH	-0.718349	0.0135359	0.205806
243372_at	heat shock 60kDa protein 1 (chaperonin)	HSPD1	-0.720122	0.0101059	0.182944
221513_s_at	UTP14, U3 small nucleolar ribonucleoprotein, homolog A (yeast)|UTP14, U3 small nucleolar ribonucleoprotein, homolog C (yeast)	UTP14A|UTP14C	-0.721382	0.00198575	0.106263
221652_s_at	chromosome 12 open reading frame 11	C12orf11	-0.72404	0.00215389	0.107487
1564911_at	small nucleolar RNA host gene 4 (non-protein coding)	SNHG4	-0.724243	0.030769	0.293428
217884_at	N-acetyltransferase 10 (GCN5-related)	NAT10	-0.724452	0.0115371	0.190294
219151_s_at	RAB, member of RAS oncogene family-like 2A|RAB, member of RAS oncogene family-like 2B	RABL2A|RABL2B	-0.725622	0.00492393	0.141289
218001_at	mitochondrial ribosomal protein S2	MRPS2	-0.725731	0.00314408	0.118889
1555390_at	chromosome 14 open reading frame 21	C14orf21	-0.726903	0.0139175	0.208009
214180_at	mannosidase, alpha, class 1C, member 1	MAN1C1	-0.727252	0.00302789	0.118889
209538_at	zinc finger protein 32	ZNF32	-0.727936	0.00415007	0.13377
218889_at	nucleolar complex associated 3 homolog (S. cerevisiae)	NOC3L	-0.728899	0.00150386	0.0989273
225038_s_at	surfeit 6	SURF6	-0.729667	0.00284126	0.116564
226815_at	chromosome 3 open reading frame 31	C3orf31	-0.730927	0.00659427	0.156675
205164_at	glycine C-acetyltransferase (2-amino-3-ketobutyrate coenzyme A ligase)	GCAT	-0.732044	0.00318431	0.118889
228050_at	UTP15, U3 small nucleolar ribonucleoprotein, homolog (S. cerevisiae)	UTP15	-0.732167	0.00763949	0.16453
218997_at	polymerase (RNA) I polypeptide E, 53kDa	POLR1E	-0.732257	0.0199337	0.251973
207396_s_at	asparagine-linked glycosylation 3, alpha-1,3- mannosyltransferase homolog (S. cerevisiae)	ALG3	-0.733134	0.00922099	0.173967
209893_s_at	fucosyltransferase 4 (alpha (1,3) fucosyltransferase, myeloid-specific)	FUT4	-0.734287	0.018263	0.241261
223222_at	solute carrier family 25 (mitochondrial thiamine pyrophosphate carrier), member 19	SLC25A19	-0.734346	0.0194321	0.249785
209336_at	PWP2 periodic tryptophan protein homolog (yeast)	PWP2	-0.734787	0.0077034	0.164744
218710_at	tetratricopeptide repeat domain 27	TTC27	-0.735527	0.0117137	0.19166
227806_at	chromosome 16 open reading frame 74	C16orf74	-0.737342	0.00326102	0.120042
213395_at	megalencephalic leukoencephalopathy with subcortical cysts 1	MLC1	-0.743156	0.00405229	0.132793
214662_at	WD repeat domain 43	WDR43	-0.743504	0.00160857	0.0989568
231094_s_at	methylenetetrahydrofolate dehydrogenase (NADP+ dependent) 1-like	MTHFD1L	-0.744189	0.00821118	0.167744
36830_at	mitochondrial intermediate peptidase	MIPEP	-0.744928	0.0050941	0.143182
200894_s_at	FK506 binding protein 4, 59kDa	FKBP4	-0.745545	0.00417115	0.133788
218229_s_at	pogo transposable element with KRAB domain	POGK	-0.746801	0.0259805	0.27219
225698_at	chromosome 5 open reading frame 26	C5orf26	-0.746864	0.00223474	0.108487
235593_at	zinc finger E-box binding homeobox 2	ZEB2	-0.747445	0.00780007	0.165773
219915_s_at	solute carrier family 16, member 10 (aromatic amino acid transporter)	SLC16A10	-0.747495	0.0184269	0.241565
213338_at	transmembrane protein 158	TMEM158	-0.748854	0.0170505	0.232223
225682_s_at	polymerase (RNA) III (DNA directed) polypeptide H (22.9kD)	POLR3H	-0.750194	0.00646475	0.155122
229402_at	sterile alpha motif domain containing 13	SAMD13	-0.750233	0.0126471	0.198974
223365_at	DEAH (Asp-Glu-Ala-His) box polypeptide 37	DHX37	-0.750859	0.0369878	0.319641
202934_at	hexokinase 2	HK2	-0.755038	0.0248041	0.269052
208206_s_at	RAS guanyl releasing protein 2 (calcium and DAG-regulated)	RASGRP2	-0.760786	0.012589	0.198914
213989_x_at	SET domain containing 4	SETD4	-0.764013	0.00230909	0.110539
204647_at	homer homolog 3 (Drosophila)	HOMER3	-0.764098	0.0128949	0.200711
212456_at	KIAA0664	KIAA0664	-0.764216	0.0301418	0.290889
1557919_a_at	Hypothetical protein LOC648232	LOC648232	-0.764547	0.00591532	0.149608
225703_at	fibrosin-like 1	FBRSL1	-0.766865	0.00102171	0.0862483
243529_at	methionyl-tRNA synthetase 2, mitochondrial	MARS2	-0.769643	0.0208267	0.255709
1553138_a_at	ankyrin repeat and LEM domain containing 1	ANKLE1	-0.770625	0.00267917	0.116534
221549_at	glutamate-rich WD repeat containing 1	GRWD1	-0.771338	0.0109814	0.186533
233297_s_at	chromosome 13 open reading frame 38|spermatogenesis and oogenesis specific basic helix-loop-helix 2	C13orf38|SOHLH2	-0.771433	0.00554594	0.148558
209324_s_at	regulator of G-protein signaling 16	RGS16	-0.771853	0.00237251	0.11137
218767_at	REX4, RNA exonuclease 4 homolog (S. cerevisiae)	REXO4	-0.772326	0.00336314	0.122256
201516_at	spermidine synthase	SRM	-0.774557	0.00879001	0.172182
201562_s_at	sorbitol dehydrogenase	SORD	-0.777056	0.00561291	0.149608
221758_at	armadillo repeat containing 6	ARMC6	-0.778501	0.0107748	0.185514
218529_at	CD320 molecule	CD320	-0.778509	0.0134096	0.205238
213302_at	phosphoribosylformylglycinamidine synthase	PFAS	-0.780346	0.00570765	0.149608
224015_s_at	mitochondrial ribosomal protein S25	MRPS25	-0.780957	0.00271844	0.116534
224839_s_at	glutamic pyruvate transaminase (alanine aminotransferase) 2	GPT2	-0.782172	0.0410154	0.333618
204545_at	peroxisomal biogenesis factor 6	PEX6	-0.785777	0.0228419	0.261377
225699_at	chromosome 7 open reading frame 40	C7orf40	-0.786124	0.0291017	0.285654
204175_at	zinc finger protein 593	ZNF593	-0.786632	0.00393877	0.13225
205677_s_at	deleted in lymphocytic leukemia 1 (non-protein coding)	DLEU1	-0.78727	0.00718701	0.158641
218664_at	mitochondrial trans-2-enoyl-CoA reductase	MECR	-0.7928	0.00830311	0.168574
214427_at	NOP2 nucleolar protein homolog (yeast)	NOP2	-0.794776	0.00511961	0.143182
225196_s_at	mitochondrial ribosomal protein S26	MRPS26	-0.798259	0.0472264	0.359873
212110_at	solute carrier family 39 (zinc transporter), member 14	SLC39A14	-0.798708	0.0177786	0.237457
212541_at	FAD1 flavin adenine dinucleotide synthetase homolog (S. cerevisiae)	FLAD1	-0.799498	0.0165942	0.228909
243773_at	Programmed cell death 2	PDCD2	-0.800866	0.00159276	0.0989568
221539_at	eukaryotic translation initiation factor 4E binding protein 1	EIF4EBP1	-0.802598	0.00213935	0.107487
221912_s_at	coiled-coil domain containing 28B	CCDC28B	-0.803691	0.0203873	0.254649
221514_at	UTP14, U3 small nucleolar ribonucleoprotein, homolog A (yeast)	UTP14A	-0.805611	0.00278171	0.116564
225861_at	chromosome 16 open reading frame 14	C16orf14	-0.807192	0.00139832	0.0944024
220129_at	spermatogenesis and oogenesis specific basic helix-loop-helix 2	SOHLH2	-0.809409	0.00103753	0.0862483
202382_s_at	glucosamine-6-phosphate deaminase 1	GNPDA1	-0.81398	0.00140578	0.0944024
203114_at	Sjogren syndrome/scleroderma autoantigen 1	SSSCA1	-0.818495	0.00317064	0.118889
1554761_a_at	HEAT repeat containing 2	HEATR2	-0.818964	0.00395887	0.132465
204087_s_at	solute carrier family 5 (sodium-dependent vitamin transporter), member 6	SLC5A6	-0.819912	0.0375956	0.322002
219751_at	SET domain containing 6	SETD6	-0.820017	0.00258437	0.116209
205090_s_at	N-acetylglucosamine-1-phosphodiester alpha-N-acetylglucosaminidase	NAGPA	-0.821033	0.00217279	0.107487
214993_at	aspartate beta-hydroxylase domain containing 1	ASPHD1	-0.822707	0.00404149	0.132793
201614_s_at	RuvB-like 1 (E. coli)	RUVBL1	-0.82365	0.00215665	0.107487
217786_at	protein arginine methyltransferase 5	PRMT5	-0.82439	0.0208639	0.255709
228217_s_at	proteasome (prosome, macropain) assembly chaperone 4	PSMG4	-0.824874	0.00234781	0.110807
218984_at	pseudouridylate synthase 7 homolog (S. cerevisiae)	PUS7	-0.826139	0.00136588	0.0944024
213141_at	protein serine kinase H1	PSKH1	-0.826714	0.00219628	0.107487
202937_x_at	ribosomal RNA processing 7 homolog A (S. cerevisiae)	RRP7A	-0.826781	0.00642355	0.154902
218882_s_at	WD repeat domain 3	WDR3	-0.826782	0.00927427	0.173967
203119_at	coiled-coil domain containing 86	CCDC86	-0.826899	0.00218649	0.107487
204027_s_at	methyltransferase like 1	METTL1	-0.831547	0.00138109	0.0944024
213188_s_at	MYC induced nuclear antigen	MINA	-0.83322	0.0019753	0.106263
213133_s_at	glycine cleavage system protein H (aminomethyl carrier)	GCSH	-0.83865	0.00194564	0.106263
227920_at	BEN domain containing 3	BEND3	-0.838865	0.00152571	0.0989568
227042_at	YdjC homolog (bacterial)	YDJC	-0.84098	0.00234907	0.110807
218758_s_at	ribosomal RNA processing 1 homolog (S. cerevisiae)	RRP1	-0.842193	0.00470632	0.139188
218305_at	importin 4	IPO4	-0.843397	0.00151414	0.0989306
228199_at	fumarylacetoacetate hydrolase domain containing 2 pseudogene	LOC729234	-0.84848	0.0101319	0.182944
212424_at	programmed cell death 11	PDCD11	-0.849817	0.00815669	0.167744
224634_at	G patch domain containing 4	GPATCH4	-0.856246	0.00138683	0.0944024
218332_at	brain expressed, X-linked 1	BEX1	-0.866798	0.000913241	0.0862483
221987_s_at	TSR1, 20S rRNA accumulation, homolog (S. cerevisiae)	TSR1	-0.871719	0.00283298	0.116564
44065_at	chromosome 12 open reading frame 52	C12orf52	-0.880204	0.000952241	0.0862483
223413_s_at	Ly1 antibody reactive homolog (mouse)	LYAR	-0.883276	0.00159298	0.0989568
226833_at	cytochrome b5 domain containing 1	CYB5D1	-0.885443	0.00451742	0.138264
210473_s_at	G protein-coupled receptor 125	GPR125	-0.886564	0.00100242	0.0862483
214484_s_at	sigma non-opioid intracellular receptor 1	SIGMAR1	-0.886895	0.00599569	0.149897
235020_at	TAF4b RNA polymerase II, TATA box binding protein (TBP)-associated factor, 105kDa	TAF4B	-0.891397	0.00340472	0.122256
209731_at	nth endonuclease III-like 1 (E. coli)	NTHL1	-0.891424	0.000815277	0.0862483
202920_at	ankyrin 2, neuronal	ANK2	-0.893082	0.00586688	0.149608
222666_s_at	RNA terminal phosphate cyclase-like 1	RCL1	-0.894101	0.00708219	0.158641
209567_at	RRS1 ribosome biogenesis regulator homolog (S. cerevisiae)	RRS1	-0.895126	0.00522486	0.143535
228066_at	chromosome 17 open reading frame 96	C17orf96	-0.897715	0.00276181	0.116564
221712_s_at	WD repeat domain 74	WDR74	-0.897905	0.000524261	0.0769984
231023_at	cysteinyl-tRNA synthetase 2, mitochondrial (putative)	CARS2	-0.899775	0.0217957	0.25727
207076_s_at	argininosuccinate synthetase 1	ASS1	-0.903334	0.0153402	0.219763
218670_at	pseudouridylate synthase 1	PUS1	-0.904589	0.000966783	0.0862483
241829_at	family with sequence similarity 124A	FAM124A	-0.905763	0.0349957	0.311933
224870_at	KIAA0114	KIAA0114	-0.908393	0.0016977	0.101338
223055_s_at	exportin 5	XPO5	-0.910299	0.0070092	0.158641
221649_s_at	peter pan homolog (Drosophila)	PPAN	-0.911397	0.00164757	0.0989568
227237_x_at	ATPase family, AAA domain containing 3B|similar to AAA-ATPase TOB3	ATAD3B|LOC732419	-0.915951	0.0201487	0.252637
1553801_a_at	chromosome 14 open reading frame 126	C14orf126	-0.922586	0.00585058	0.149608
203150_at	Rab9 effector protein with kelch motifs	RABEPK	-0.926754	0.00114432	0.0899644
201578_at	podocalyxin-like	PODXL	-0.930008	0.016282	0.226543
241937_s_at	WD repeat domain 4	WDR4	-0.930145	0.000390973	0.0721817
220112_at	ankyrin repeat domain 55	ANKRD55	-0.931968	0.000683648	0.0826359
225712_at	gem (nuclear organelle) associated protein 5	GEMIN5	-0.932585	0.00162937	0.0989568
210504_at	Kruppel-like factor 1 (erythroid)	KLF1	-0.932962	0.000906337	0.0862483
201391_at	TNF receptor-associated protein 1	TRAP1	-0.93521	0.00034289	0.0721817
203244_at	peroxisomal biogenesis factor 5	PEX5	-0.935464	0.00157165	0.0989568
209100_at	interferon-related developmental regulator 2	IFRD2	-0.93601	0.00137426	0.0944024
209407_s_at	deformed epidermal autoregulatory factor 1 (Drosophila)	DEAF1	-0.93942	0.00279938	0.116564
209646_x_at	aldehyde dehydrogenase 1 family, member B1	ALDH1B1	-0.941614	0.0193211	0.249779
1565951_s_at	choroideremia-like (Rab escort protein 2)	CHML	-0.942444	0.00665151	0.157374
227037_at	phospholipase D family, member 6	PLD6	-0.950558	0.00100451	0.0862483
218481_at	exosome component 5	EXOSC5	-0.9537	0.000942641	0.0862483
1570153_at	chromosome 13 open reading frame 38	C13orf38	-0.958444	0.0134661	0.205714
218856_at	tumor necrosis factor receptor superfamily, member 21	TNFRSF21	-0.96022	0.00107742	0.0875519
201416_at	SRY (sex determining region Y)-box 4	SOX4	-0.96786	0.0154434	0.220379
220688_s_at	mRNA turnover 4 homolog (S. cerevisiae)	MRTO4	-0.976461	0.00191736	0.106263
218594_at	HEAT repeat containing 1	HEATR1	-0.984042	0.000370757	0.0721817
219257_s_at	sphingosine kinase 1	SPHK1	-0.987239	0.000497158	0.0769984
209317_at	polymerase (RNA) I polypeptide C, 30kDa	POLR1C	-0.989523	0.00707883	0.158641
237431_at	Ubiquitin specific peptidase 32	USP32	-0.991699	0.00100309	0.0862483
227506_at	solute carrier family 16, member 9 (monocarboxylic acid transporter 9)	SLC16A9	-1.00579	0.00137085	0.0944024
206653_at	polymerase (RNA) III (DNA directed) polypeptide G (32kD)	POLR3G	-1.0058	0.0018024	0.103745
223018_at	NIN1/RPN12 binding protein 1 homolog (S. cerevisiae)	NOB1	-1.00986	0.000533989	0.0770697
209900_s_at	solute carrier family 16, member 1 (monocarboxylic acid transporter 1)	SLC16A1	-1.01321	0.00129644	0.0942601
203023_at	NOP16 nucleolar protein homolog (yeast)	NOP16	-1.01863	0.000363438	0.0721817
238677_at	WD repeat domain 36	WDR36	-1.03632	0.00809215	0.167744
224057_s_at	THAP domain containing 4	THAP4	-1.04426	0.00947063	0.175443
223791_at	family with sequence similarity 27, member A|family with sequence similarity 27, member B|family with sequence similarity 27, member C	FAM27A|FAM27B|FAM27C	-1.0553	0.00202196	0.106263
1553849_at	coiled-coil domain containing 26	CCDC26	-1.07286	0.00160214	0.0989568
219295_s_at	procollagen C-endopeptidase enhancer 2	PCOLCE2	-1.07743	0.0053235	0.145419
224467_s_at	programmed cell death 2-like	PDCD2L	-1.09282	0.00470678	0.139188
205290_s_at	bone morphogenetic protein 2	BMP2	-1.09577	0.00582615	0.149608
218424_s_at	STEAP family member 3	STEAP3	-1.11477	0.00118087	0.0920885
219733_s_at	solute carrier family 27 (fatty acid transporter), member 5	SLC27A5	-1.12694	0.00030988	0.0721817
218590_at	chromosome 10 open reading frame 2	C10orf2	-1.12983	0.0153915	0.220171
220252_x_at	chromosome X open reading frame 21	CXorf21	-1.16494	0.000781981	0.0859291
227103_s_at	endothelin converting enzyme 2	ECE2	-1.20266	0.000399652	0.0721817
230033_at	chromosome 19 open reading frame 51	C19orf51	-1.21724	0.00175578	0.10317
204702_s_at	nuclear factor (erythroid-derived 2)-like 3	NFE2L3	-1.22184	0.00025951	0.0716989
218796_at	fermitin family homolog 1 (Drosophila)	FERMT1	-1.3113	0.000673953	0.0824953
202431_s_at	v-myc myelocytomatosis viral oncogene homolog (avian)	MYC	-1.42377	0.00164173	0.0989568
210511_s_at	inhibin, beta A	INHBA	-1.54278	0.00186491	0.106081

## Sheet: S1B.  1.5FC adj p<0.1
Genes induced >=1.5-fold at an FDR<10% upon tetracycline withdrawal from U937T_pUHD10S cells
probe set	gene name	gene symbol	logFC	p	FDR
202917_s_at	S100 calcium binding protein A8	S100A8	3.42876	4.70616e-05	0.0566102
203535_at	S100 calcium binding protein A9	S100A9	2.86441	0.000161434	0.0651108
213475_s_at	integrin, alpha L (antigen CD11A (p180), lymphocyte function-associated antigen 1; alpha polypeptide)	ITGAL	2.51662	4.74766e-05	0.0566102
221207_s_at	neurobeachin	NBEA	2.48617	8.56119e-05	0.0585971
204232_at	Fc fragment of IgE, high affinity I, receptor for; gamma polypeptide	FCER1G	2.45331	3.52711e-05	0.0566102
203416_at	CD53 molecule	CD53	2.41153	0.00132958	0.0944024
204122_at	TYRO protein tyrosine kinase binding protein	TYROBP	2.37332	0.000142689	0.0651108
226136_at	GLI pathogenesis-related 1	GLIPR1	2.34965	4.08087e-06	0.0266571
201105_at	lectin, galactoside-binding, soluble, 1	LGALS1	2.29025	0.000341689	0.0721817
210942_s_at	ST3 beta-galactoside alpha-2,3-sialyltransferase 6	ST3GAL6	2.13636	0.000102509	0.0585971
212614_at	AT rich interactive domain 5B (MRF1-like)	ARID5B	1.98378	5.51336e-06	0.0266571
206488_s_at	CD36 molecule (thrombospondin receptor)	CD36	1.96908	0.000293989	0.0721817
210279_at	G protein-coupled receptor 18	GPR18	1.87912	0.00062895	0.0808345
210772_at	formyl peptide receptor 2	FPR2	1.84288	0.00106404	0.0871975
206332_s_at	interferon, gamma-inducible protein 16	IFI16	1.76938	0.000229614	0.0716989
207761_s_at	methyltransferase like 7A	METTL7A	1.76343	9.02425e-05	0.0585971
204174_at	arachidonate 5-lipoxygenase-activating protein	ALOX5AP	1.74362	2.64546e-05	0.0566102
204563_at	selectin L	SELL	1.69797	0.000648997	0.0808345
200696_s_at	gelsolin (amyloidosis, Finnish type)	GSN	1.69315	0.000515899	0.0769984
227811_at	FYVE, RhoGEF and PH domain containing 3	FGD3	1.67628	0.00120709	0.0923137
201739_at	serum/glucocorticoid regulated kinase 1	SGK1	1.67409	0.00153821	0.0989568
205627_at	cytidine deaminase	CDA	1.62325	2.40254e-05	0.0566102
226338_at	transmembrane protein 55A	TMEM55A	1.61317	0.000403083	0.0721817
226741_at	solute carrier family 12 (potassium/chloride transporters), member 6	SLC12A6	1.59851	0.000185373	0.0706853
210176_at	toll-like receptor 1	TLR1	1.58929	0.00129538	0.0942601
238429_at	transmembrane protein 71	TMEM71	1.5755	0.0009729	0.0862483
212657_s_at	interleukin 1 receptor antagonist	IL1RN	1.54395	0.000482006	0.0769984
205306_x_at	kynurenine 3-monooxygenase (kynurenine 3-hydroxylase)	KMO	1.54144	0.00101294	0.0862483
201700_at	cyclin D3	CCND3	1.5401	5.26879e-05	0.0566102
201798_s_at	myoferlin	MYOF	1.52629	0.0010968	0.0876974
211458_s_at	GABA(A) receptor-associated protein like 1|GABA(A) receptors associated protein like 3 (pseudogene)	GABARAPL1|GABARAPL3	1.51772	0.000819243	0.0862483
228384_s_at	pyridine nucleotide-disulphide oxidoreductase domain 2	PYROXD2	1.51018	9.94907e-05	0.0585971
207674_at	Fc fragment of IgA, receptor for	FCAR	1.48064	0.000523317	0.0769984
207857_at	leukocyte immunoglobulin-like receptor, subfamily A (with TM domain), member 2	LILRA2	1.46786	0.000362967	0.0721817
210102_at	von Willebrand factor A domain containing 5A	VWA5A	1.46686	8.26121e-05	0.0585971
218248_at	family with sequence similarity 111, member A	FAM111A	1.45309	4.36629e-05	0.0566102
203741_s_at	adenylate cyclase 7	ADCY7	1.44605	0.000103015	0.0585971
213241_at	plexin C1	PLXNC1	1.44371	0.000525532	0.0769984
46665_at	sema domain, immunoglobulin domain (Ig), transmembrane domain (TM) and short cytoplasmic domain, (semaphorin) 4C	SEMA4C	1.41042	0.000765524	0.0854904
200878_at	endothelial PAS domain protein 1	EPAS1	1.40538	0.000632471	0.0808345
204882_at	Rho GTPase activating protein 25	ARHGAP25	1.38694	0.000204068	0.0716989
202769_at	cyclin G2	CCNG2	1.38466	0.000117213	0.0628639
224836_at	tumor protein p53 inducible nuclear protein 2	TP53INP2	1.35828	0.000377695	0.0721817
213888_s_at	TRAF3 interacting protein 3	TRAF3IP3	1.35807	0.00133871	0.0944024
217783_s_at	yippee-like 5 (Drosophila)	YPEL5	1.33569	0.000582787	0.0808345
216250_s_at	leupaxin	LPXN	1.31761	6.84383e-05	0.0585971
205898_at	chemokine (C-X3-C motif) receptor 1	CX3CR1	1.31453	0.000901422	0.0862483
209949_at	neutrophil cytosolic factor 2	NCF2	1.29714	8.86455e-05	0.0585971
1558501_at	dynamin 3	DNM3	1.28805	0.000123517	0.0628639
226685_at	syntrophin, beta 2 (dystrophin-associated protein A1, 59kDa, basic component 2)	SNTB2	1.2854	0.000740571	0.0852538
209499_x_at	TNFSF12-TNFSF13 readthrough transcript|tumor necrosis factor (ligand) superfamily, member 13	TNFSF12-TNFSF13|TNFSF13	1.26691	0.000602034	0.0808345
228083_at	calcium channel, voltage-dependent, alpha 2/delta subunit 4	CACNA2D4	1.2434	0.000158939	0.0651108
238081_at	chromosome 4 open reading frame 12	C4orf12	1.23819	0.0011382	0.0899644
204224_s_at	GTP cyclohydrolase 1	GCH1	1.22991	0.000161599	0.0651108
201850_at	capping protein (actin filament), gelsolin-like	CAPG	1.22331	0.000291138	0.0721817
213095_x_at	allograft inflammatory factor 1	AIF1	1.21584	0.000256684	0.0716989
205659_at	histone deacetylase 9	HDAC9	1.20835	0.00064287	0.0808345
219191_s_at	bridging integrator 2	BIN2	1.20812	0.00104042	0.0862483
218373_at	AKT interacting protein	AKTIP	1.20121	0.00122137	0.0923137
208944_at	transforming growth factor, beta receptor II (70/80kDa)	TGFBR2	1.1878	0.00109735	0.0876974
210314_x_at	tumor necrosis factor (ligand) superfamily, member 13	TNFSF13	1.17782	0.000274424	0.0721817
203561_at	Fc fragment of IgG, low affinity IIa, receptor (CD32)	FCGR2A	1.17024	0.0003975	0.0721817
31874_at	growth arrest-specific 2 like 1	GAS2L1	1.1618	0.000240848	0.0716989
213045_at	microtubule associated serine/threonine kinase 3	MAST3	1.15907	0.00150137	0.0989273
201136_at	proteolipid protein 2 (colonic epithelium-enriched)	PLP2	1.1588	0.000247498	0.0716989
218231_at	N-acetylglucosamine kinase	NAGK	1.1479	0.000232127	0.0716989
221012_s_at	tripartite motif-containing 8	TRIM8	1.1464	0.000190053	0.0706853
212359_s_at	KIAA0913	KIAA0913	1.1393	0.000698142	0.0833461
238590_x_at	transmembrane protein 107	TMEM107	1.13547	0.00061915	0.0808345
235568_at	chromosome 19 open reading frame 59	C19orf59	1.12842	0.000318427	0.0721817
225074_at	RAB2B, member RAS oncogene family	RAB2B	1.1239	0.000142657	0.0651108
228033_at	E2F transcription factor 7	E2F7	1.12116	0.000524634	0.0769984
224964_s_at	guanine nucleotide binding protein (G protein), gamma 2	GNG2	1.11801	0.000229347	0.0716989
36711_at	v-maf musculoaponeurotic fibrosarcoma oncogene homolog F (avian)	MAFF	1.11482	0.00124057	0.0923137
220059_at	signal transducing adaptor family member 1	STAP1	1.11282	0.000339431	0.0721817
216950_s_at	Fc fragment of IgG, high affinity Ia, receptor (CD64)|Fc fragment of IgG, high affinity Ic, receptor (CD64)	FCGR1A|FCGR1C	1.08169	0.000380593	0.0721817
213836_s_at	WD repeat domain, phosphoinositide interacting 1	WIPI1	1.08043	0.00135225	0.0944024
221840_at	protein tyrosine phosphatase, receptor type, E	PTPRE	1.06828	0.000796599	0.0862483
206632_s_at	apolipoprotein B mRNA editing enzyme, catalytic polypeptide-like 3B	APOBEC3B	1.05698	0.000999928	0.0862483
224951_at	LAG1 homolog, ceramide synthase 5	LASS5	1.04972	0.000638591	0.0808345
230866_at	cysteinyl leukotriene receptor 1	CYSLTR1	1.04564	0.000374098	0.0721817
39582_at	cylindromatosis (turban tumor syndrome)	CYLD	1.04347	0.000921287	0.0862483
208892_s_at	dual specificity phosphatase 6	DUSP6	1.03048	0.000511393	0.0769984
225175_s_at	solute carrier family 44, member 2	SLC44A2	1.01865	0.00161764	0.0989568
212990_at	synaptojanin 1	SYNJ1	1.01665	0.000420955	0.0740115
215633_x_at	leukocyte specific transcript 1	LST1	1.01642	0.000217722	0.0716989
217202_s_at	glutamate-ammonia ligase (glutamine synthetase)	GLUL	1.01182	0.000294994	0.0721817
217911_s_at	BCL2-associated athanogene 3	BAG3	0.989827	0.000960607	0.0862483
202499_s_at	solute carrier family 2 (facilitated glucose transporter), member 3	SLC2A3	0.989444	0.00164506	0.0989568
201034_at	adducin 3 (gamma)	ADD3	0.97817	0.00062306	0.0808345
204912_at	interleukin 10 receptor, alpha	IL10RA	0.952457	0.000518018	0.0769984
201427_s_at	selenoprotein P, plasma, 1	SEPP1	0.950266	0.000897911	0.0862483
229723_at	T-cell activation RhoGTPase activating protein	TAGAP	0.94938	0.00104354	0.0862483
229309_at	adrenergic, beta-1-, receptor	ADRB1	0.948396	0.000652026	0.0808345
202583_s_at	RAN binding protein 9	RANBP9	0.93277	0.000524982	0.0769984
223000_s_at	F11 receptor	F11R	0.928321	0.000749566	0.0852741
205012_s_at	hydroxyacylglutathione hydrolase	HAGH	0.925868	0.00099673	0.0862483
214511_x_at	Fc fragment of IgG, high affinity Ib, receptor (CD64)	FCGR1B	0.917761	0.000769148	0.0854904
203080_s_at	bromodomain adjacent to zinc finger domain, 2B	BAZ2B	0.916592	0.000710285	0.0837616
205016_at	transforming growth factor, alpha	TGFA	0.909361	0.00119538	0.0923137
205214_at	serine/threonine kinase 17b	STK17B	0.902846	0.000926014	0.0862483
205789_at	CD1d molecule	CD1D	0.901344	0.000999585	0.0862483
200940_s_at	arginine-glutamic acid dipeptide (RE) repeats	RERE	0.899148	0.000450699	0.0769984
213906_at	v-myb myeloblastosis viral oncogene homolog (avian)-like 1	MYBL1	0.884488	0.00124988	0.0923137
228999_at	chromodomain helicase DNA binding protein 2	CHD2	0.880755	0.000648853	0.0808345
218793_s_at	sex comb on midleg-like 1 (Drosophila)	SCML1	0.877176	0.00103702	0.0862483
228531_at	sterile alpha motif domain containing 9	SAMD9	0.87117	0.000912233	0.0862483
231270_at	carbonic anhydrase XIII	CA13	0.86575	0.00090663	0.0862483
209473_at	ectonucleoside triphosphate diphosphohydrolase 1	ENTPD1	0.855292	0.000721409	0.0840485
209296_at	protein phosphatase 1B (formerly 2C), magnesium-dependent, beta isoform	PPM1B	0.831126	0.000979974	0.0862483
205098_at	chemokine (C-C motif) receptor 1	CCR1	0.773521	0.00136421	0.0944024
219157_at	kelch-like 2, Mayven (Drosophila)	KLHL2	0.761323	0.00122195	0.0923137
219278_at	mitogen-activated protein kinase kinase kinase 6	MAP3K6	0.760167	0.0014458	0.0964202
227157_at	coiled-coil domain containing 111	CCDC111	0.737173	0.00125058	0.0923137
206235_at	ligase IV, DNA, ATP-dependent	LIG4	0.704107	0.00162187	0.0989568
Genes repressed >=1.5-fold at an FDR<10% upon tetracycline withdrawal from U937T_pUHD10S cells
218889_at	nucleolar complex associated 3 homolog (S. cerevisiae)	NOC3L	-0.728899	0.00150386	0.0989273
214662_at	WD repeat domain 43	WDR43	-0.743504	0.00160857	0.0989568
225703_at	fibrosin-like 1	FBRSL1	-0.766865	0.00102171	0.0862483
243773_at	Programmed cell death 2	PDCD2	-0.800866	0.00159276	0.0989568
225861_at	chromosome 16 open reading frame 14	C16orf14	-0.807192	0.00139832	0.0944024
220129_at	spermatogenesis and oogenesis specific basic helix-loop-helix 2	SOHLH2	-0.809409	0.00103753	0.0862483
202382_s_at	glucosamine-6-phosphate deaminase 1	GNPDA1	-0.81398	0.00140578	0.0944024
218984_at	pseudouridylate synthase 7 homolog (S. cerevisiae)	PUS7	-0.826139	0.00136588	0.0944024
204027_s_at	methyltransferase like 1	METTL1	-0.831547	0.00138109	0.0944024
227920_at	BEN domain containing 3	BEND3	-0.838865	0.00152571	0.0989568
218305_at	importin 4	IPO4	-0.843397	0.00151414	0.0989306
224634_at	G patch domain containing 4	GPATCH4	-0.856246	0.00138683	0.0944024
218332_at	brain expressed, X-linked 1	BEX1	-0.866798	0.000913241	0.0862483
44065_at	chromosome 12 open reading frame 52	C12orf52	-0.880204	0.000952241	0.0862483
223413_s_at	Ly1 antibody reactive homolog (mouse)	LYAR	-0.883276	0.00159298	0.0989568
210473_s_at	G protein-coupled receptor 125	GPR125	-0.886564	0.00100242	0.0862483
209731_at	nth endonuclease III-like 1 (E. coli)	NTHL1	-0.891424	0.000815277	0.0862483
221712_s_at	WD repeat domain 74	WDR74	-0.897905	0.000524261	0.0769984
218670_at	pseudouridylate synthase 1	PUS1	-0.904589	0.000966783	0.0862483
221649_s_at	peter pan homolog (Drosophila)	PPAN	-0.911397	0.00164757	0.0989568
203150_at	Rab9 effector protein with kelch motifs	RABEPK	-0.926754	0.00114432	0.0899644
241937_s_at	WD repeat domain 4	WDR4	-0.930145	0.000390973	0.0721817
220112_at	ankyrin repeat domain 55	ANKRD55	-0.931968	0.000683648	0.0826359
225712_at	gem (nuclear organelle) associated protein 5	GEMIN5	-0.932585	0.00162937	0.0989568
210504_at	Kruppel-like factor 1 (erythroid)	KLF1	-0.932962	0.000906337	0.0862483
201391_at	TNF receptor-associated protein 1	TRAP1	-0.93521	0.00034289	0.0721817
203244_at	peroxisomal biogenesis factor 5	PEX5	-0.935464	0.00157165	0.0989568
209100_at	interferon-related developmental regulator 2	IFRD2	-0.93601	0.00137426	0.0944024
227037_at	phospholipase D family, member 6	PLD6	-0.950558	0.00100451	0.0862483
218481_at	exosome component 5	EXOSC5	-0.9537	0.000942641	0.0862483
218856_at	tumor necrosis factor receptor superfamily, member 21	TNFRSF21	-0.96022	0.00107742	0.0875519
218594_at	HEAT repeat containing 1	HEATR1	-0.984042	0.000370757	0.0721817
219257_s_at	sphingosine kinase 1	SPHK1	-0.987239	0.000497158	0.0769984
237431_at	Ubiquitin specific peptidase 32	USP32	-0.991699	0.00100309	0.0862483
227506_at	solute carrier family 16, member 9 (monocarboxylic acid transporter 9)	SLC16A9	-1.00579	0.00137085	0.0944024
223018_at	NIN1/RPN12 binding protein 1 homolog (S. cerevisiae)	NOB1	-1.00986	0.000533989	0.0770697
209900_s_at	solute carrier family 16, member 1 (monocarboxylic acid transporter 1)	SLC16A1	-1.01321	0.00129644	0.0942601
203023_at	NOP16 nucleolar protein homolog (yeast)	NOP16	-1.01863	0.000363438	0.0721817
1553849_at	coiled-coil domain containing 26	CCDC26	-1.07286	0.00160214	0.0989568
218424_s_at	STEAP family member 3	STEAP3	-1.11477	0.00118087	0.0920885
219733_s_at	solute carrier family 27 (fatty acid transporter), member 5	SLC27A5	-1.12694	0.00030988	0.0721817
220252_x_at	chromosome X open reading frame 21	CXorf21	-1.16494	0.000781981	0.0859291
227103_s_at	endothelin converting enzyme 2	ECE2	-1.20266	0.000399652	0.0721817
204702_s_at	nuclear factor (erythroid-derived 2)-like 3	NFE2L3	-1.22184	0.00025951	0.0716989
218796_at	fermitin family homolog 1 (Drosophila)	FERMT1	-1.3113	0.000673953	0.0824953
202431_s_at	v-myc myelocytomatosis viral oncogene homolog (avian)	MYC	-1.42377	0.00164173	0.0989568
