# Supplementary material for: Tetracycline Regulator Expression Alters the Transcriptional Program of Mammalian Cells
Source: PLoS One. 2010 Sep 24;5(9):e13013. doi: 10.1371/journal.pone.0013013 (PMC2945318; doi:10.1371/journal.pone.0013013)
Supplement: Table S2 — Gene ontology terms significantly overrepresented among genes deregulated ≥1.5-fold at an FDR <10% upon withdrawal of tetracycline from U937T_pUHD10S cells. Count, number of genes upregulated or downregulated in respone to tetracycline withdrawal that are assigned to the named GO term; %, percentage of genes upregulated or downregulated in respone to tetracycline withdrawal that are assigned to the named GO term. FDR, false discovery rate. (0.04 MB XLS) [file pone.0013013.s002.xls]

## Sheet: GO 1.5FC adjp<0.1
Gene ontology (GO) terms enriched in the set of genes upregulated >=1.5-fold at an FDR<10% in response to tetracycline withdrawal
Category	GO ID	GO Term	Count	%	p	Genes	FDR [%]
biological process	GO:0006950	response to stress	32	28.0702	3.63e-08	ITGAL, CYSLTR1, S100A8, AIF1, CCR1, TLR1, S100A9, KMO, FPR2, GCH1, MAP3K6, LILRA2, GSN, FCGR1A, SEPP1, ENTPD1, MYOF, TYROBP, MAFF, F11R, SGK1, EPAS1, NCF2, IL1RN, TGFBR2, LIG4, IFI16, CD1D, CD36, ADRB1, CX3CR1, HDAC9	5.86e-05
biological process	GO:0006952	defense response	18	15.7895	3.93e-07	F11R, ITGAL, NCF2, S100A8, CYSLTR1, AIF1, CCR1, S100A9, TLR1, IL1RN, FPR2, GCH1, CD1D, LILRA2, FCGR1A, CX3CR1, HDAC9, TYROBP	0.000634
biological process	GO:0009611	response to wounding	16	14.0351	1.55e-06	F11R, ITGAL, S100A8, CYSLTR1, AIF1, CCR1, S100A9, TGFBR2, TLR1, IL1RN, FPR2, CD36, GSN, CX3CR1, HDAC9, ENTPD1	0.0025
biological process	GO:0002376	immune system process	21	18.4211	5.06e-06	ITGAL, LST1, NCF2, EPAS1, CCR1, IL1RN, S100A9, TGFBR2, TLR1, TNFSF13, IFI16, LIG4, CD1D, GCH1, FCAR, CCND3, LILRA2, FCGR1A, FCGR1B, FCER1G, HDAC9	0.00817
biological process	GO:0050896	response to stimulus	43	37.7193	1.05e-05	ITGAL, LST1, CYSLTR1, ADCY7, S100A8, AIF1, CCR1, TLR1, S100A9, KMO, TNFSF13, FPR2, GCH1, MAP3K6, LILRA2, GSN, FCGR1A, FCGR1B, FCER1G, GNG2, SEPP1, ENTPD1, MYOF, TYROBP, PLP2, MAFF, F11R, SGK1, EPAS1, NCF2, SELL, IL1RN, TGFBR2, IFI16, LIG4, CD1D, CACNA2D4, GLUL, CD36, ADRB1, FCAR, CX3CR1, HDAC9	0.0169
biological process	GO:0006954	inflammatory response	11	9.64912	4.94e-05	F11R, ITGAL, CYSLTR1, S100A8, AIF1, CCR1, IL1RN, S100A9, TLR1, FPR2, HDAC9	0.0797
biological process	GO:0009605	response to external stimulus	18	15.7895	7.48e-05	F11R, PLP2, ITGAL, S100A8, CYSLTR1, AIF1, CCR1, S100A9, TGFBR2, TLR1, IL1RN, FPR2, CD1D, CD36, GSN, CX3CR1, HDAC9, ENTPD1	0.121
biological process	GO:0006955	immune response	15	13.1579	0.000142	ITGAL, LST1, NCF2, CCR1, TLR1, IL1RN, TNFSF13, LIG4, CD1D, GCH1, LILRA2, FCAR, FCGR1A, FCGR1B, FCER1G	0.23
biological process	GO:0001775	cell activation	8	7.01754	0.00268176	ITGAL, CCND3, TGFBR2, TLR1, LIG4, HDAC9, ENTPD1, CD1D	4.24
biological process	GO:0007165	signal transduction	31	27.193	0.003217	ITGAL, PLXNC1, ADCY7, CYSLTR1, CCR1, TLR1, STK17B, TNFSF13, CD53, FPR2, MAP3K6, LPXN, TAGAP, LILRA2, GSN, FCGR1A, TGFA, GNG2, TYROBP, RAB2B, PLP2, EPAS1, STAP1, GPR18, IFI16, ARHGAP25, ADRB1, CD36, CCND3, CX3CR1, DUSP6	5.07
biological process	GO:0006935	chemotaxis	6	5.26316	0.00391347	PLP2, CYSLTR1, CCR1, S100A9, CX3CR1, FPR2	6.13
biological process	GO:0042330	taxis	6	5.26316	0.00391347	PLP2, CYSLTR1, CCR1, S100A9, CX3CR1, FPR2	6.13
biological process	GO:0045321	leukocyte activation	7	6.14035	0.00498828	ITGAL, CCND3, TGFBR2, TLR1, LIG4, HDAC9, CD1D	7.75
molecular function	GO:0019865	immunoglobulin binding	5	4.38596	2.31e-06	FCAR, FCGR1A, FCGR1B, FCER1G, FCGR2A	0.00313
molecular function	GO:0019864	IgG binding	4	3.50877	1.53e-05	FCGR1A, FCGR1B, FCER1G, FCGR2A	0.0207
molecular function	GO:0060089	molecular transducer activity	32	28.0702	3.78e-05	ITGAL, PLXNC1, SLC44A2, CYSLTR1, CCR1, TLR1, S100A9, FPR2, MAP3K6, LILRA2, IL10RA, FCGR1A, FCGR1B, TGFA, FCER1G, GNG2, TYROBP, F11R, PTPRE, EPAS1, STAP1, GPR18, LGALS1, IL1RN, TGFBR2, CD1D, CD36, ADRB1, FCAR, CX3CR1, SEMA4C, FCGR2A	0.0512
molecular function	GO:0004871	signal transducer activity	32	28.0702	3.78e-05	ITGAL, PLXNC1, SLC44A2, CYSLTR1, CCR1, TLR1, S100A9, FPR2, MAP3K6, LILRA2, IL10RA, FCGR1A, FCGR1B, TGFA, FCER1G, GNG2, TYROBP, F11R, PTPRE, EPAS1, STAP1, GPR18, LGALS1, IL1RN, TGFBR2, CD1D, CD36, ADRB1, FCAR, CX3CR1, SEMA4C, FCGR2A	0.0512
molecular function	GO:0019955	cytokine binding	6	5.26316	0.000771	PLP2, CD36, CCR1, IL10RA, TGFBR2, CX3CR1	1.04
molecular function	GO:0004872	receptor activity	23	20.1754	0.00379781	F11R, ITGAL, PLXNC1, PTPRE, CYSLTR1, GPR18, CCR1, IL1RN, TGFBR2, TLR1, FPR2, CD1D, ADRB1, CD36, FCAR, LILRA2, FCGR1A, IL10RA, CX3CR1, FCGR1B, SEMA4C, FCER1G, FCGR2A	5.02
molecular function	GO:0005515	protein binding	68	59.6491	0.00503928	S100A8, AIF1, E2F7, SYNJ1, S100A9, TLR1, NBEA, TNFSF13, KLHL2, MAP3K6, RANBP9, TRIM8, GSN, BAG3, TGFA, SNTB2, SLC12A6, F11R, SGK1, NCF2, STAP1, IFI16, LIG4, MAST3, GLUL, ADRB1, CD36, CCND3, CX3CR1, SEMA4C, BIN2, ADD3, ITGAL, PLXNC1, LST1, CCR1, STK17B, PPM1B, NAGK, GCH1, IL10RA, ALOX5AP, FCGR1A, FCGR1B, CDA, FCER1G, BAZ2B, MYOF, FGD3, TYROBP, DNM3, PLP2, GABARAPL1, PTPRE, EPAS1, SELL, LGALS1, IL1…	6.61
cellular component	GO:0005886	plasma membrane	41	35.9649	0.000214	ITGAL, PLXNC1, CYSLTR1, ADCY7, AIF1, CCR1, TLR1, NBEA, TNFSF13, FPR2, CD53, SLC2A3, IL10RA, FCGR1A, FCGR1B, TGFA, FCER1G, SNTB2, GNG2, ENTPD1, MYOF, TYROBP, SLC12A6, RAB2B, F11R, PLP2, SGK1, PTPRE, NCF2, GPR18, SELL, TGFBR2, LIG4, CD1D, CD36, ADRB1, FCAR, AKTIP, CX3CR1, FCGR2A, ADD3	0.265
cellular component	GO:0005887	integral to plasma membrane	18	15.7895	0.00111176	SLC12A6, ITGAL, NCF2, CYSLTR1, ADCY7, SELL, CCR1, TGFBR2, TLR1, TNFSF13, CD1D, ADRB1, CD36, FCAR, CX3CR1, FCER1G, ENTPD1, TYROBP	1.37
cellular component	GO:0031226	intrinsic to plasma membrane	18	15.7895	0.00142051	SLC12A6, ITGAL, NCF2, CYSLTR1, ADCY7, SELL, CCR1, TGFBR2, TLR1, TNFSF13, CD1D, ADRB1, CD36, FCAR, CX3CR1, FCER1G, ENTPD1, TYROBP	1.75
cellular component	GO:0044459	plasma membrane part	25	21.9298	0.0043518	ITGAL, ADCY7, CYSLTR1, AIF1, CCR1, TLR1, TNFSF13, FCER1G, SNTB2, GNG2, ENTPD1, TYROBP, SLC12A6, F11R, RAB2B, NCF2, SELL, TGFBR2, LIG4, CD1D, CD36, ADRB1, FCAR, CX3CR1, ADD3	5.27
cellular component	GO:0016021	integral to membrane	47	41.2281	0.00545355	ITGAL, PLXNC1, LST1, SLC44A2, CYSLTR1, ADCY7, CCR1, TLR1, KMO, TNFSF13, FPR2, CD53, LASS5, LILRA2, SLC2A3, ALOX5AP, IL10RA, GLIPR1, FCGR1A, ST3GAL6, FCGR1B, TGFA, FCER1G, TMEM107, ENTPD1, MYOF, TYROBP, SLC12A6, F11R, PLP2, PTPRE, NCF2, GPR18, SELL, TGFBR2, TMEM71, TMEM55A, CD1D, CACNA2D4, C19ORF59, CD36, ADRB1, FCAR, TRAF3IP3, CX3CR1, SEMA4C, FCGR2A	6.56
cellular component	GO:0044425	membrane part	55	48.2456	0.00702354	SLC44A2, ADCY7, AIF1, TLR1, NBEA, TNFSF13, CD53, LASS5, LILRA2, SLC2A3, ST3GAL6, TGFA, SNTB2, GNG2, TMEM107, SLC12A6, F11R, NCF2, GPR18, TMEM71, LIG4, ADRB1, CD36, CX3CR1, SEMA4C, ADD3, ITGAL, PLXNC1, LST1, CYSLTR1, CCR1, KMO, FPR2, ALOX5AP, IL10RA, FCGR1A, GLIPR1, FCGR1B, FCER1G, ENTPD1, MYOF, TYROBP, RAB2B, PLP2, PTPRE, SELL, TGFBR2, TMEM55A, CD1D, CACNA2D4, C19ORF59, AKTIP, FCAR, TRAF3IP3, FCG…	8.37
cellular component	GO:0044464	cell part	100	87.7193	0.00711982	SLC44A2, ADCY7, AIF1, S100A9, TLR1, TNFSF13, CD53, LASS5, KLHL2, LILRA2, SLC2A3, ST3GAL6, GNG2, SLC12A6, F11R, STAP1, NCF2, LIG4, GLUL, CD36, CX3CR1, BIN2, ADD3, ITGAL, PLXNC1, LST1, CYSLTR1, STK17B, KMO, MYBL1, NAGK, CCNG2, TAGAP, CDA, FCER1G, ENTPD1, FGD3, TYROBP, MAFF, GABARAPL1, EPAS1, LGALS1, IL1RN, TGFBR2, WIPI1, CACNA2D4, AKTIP, FCAR, TRAF3IP3, HDAC9, RERE, E2F7, SYNJ1, NBEA, RANBP9, TRIM8…	8.48
cellular component	GO:0005623	cell	100	87.7193	0.00716191	SLC44A2, ADCY7, AIF1, S100A9, TLR1, TNFSF13, CD53, LASS5, KLHL2, LILRA2, SLC2A3, ST3GAL6, GNG2, SLC12A6, F11R, STAP1, NCF2, LIG4, GLUL, CD36, CX3CR1, BIN2, ADD3, ITGAL, PLXNC1, LST1, CYSLTR1, STK17B, KMO, MYBL1, NAGK, CCNG2, TAGAP, CDA, FCER1G, ENTPD1, FGD3, TYROBP, MAFF, GABARAPL1, EPAS1, LGALS1, IL1RN, TGFBR2, WIPI1, CACNA2D4, AKTIP, FCAR, TRAF3IP3, HDAC9, RERE, E2F7, SYNJ1, NBEA, RANBP9, TRIM8…	8.53
Gene ontology (GO) terms enriched in the set of genes downregulated >=1.5-fold at an FDR<10% in response to tetracycline withdrawal
biological process	GO:0034470	ncRNA processing	6	1.49626	5.82455e-05	PUS1, METTL1, EXOSC5, WDR4, HEATR1, PUS7	0.083139
biological process	GO:0034660	ncRNA metabolic process	6	1.49626	0.000154604	PUS1, METTL1, EXOSC5, WDR4, HEATR1, PUS7	0.220539
biological process	GO:0016070	RNA metabolic process	10	2.49377	0.000169321	PPAN, PUS1, METTL1, EXOSC5, WDR4, HEATR1, NFE2L3, MYC, PUS7, GEMIN5	0.241508
biological process	GO:0009451	RNA modification	4	0.997506	0.000170775	PUS1, METTL1, WDR4, PUS7	0.243581
biological process	GO:0006396	RNA processing	8	1.99501	0.000182567	PPAN, PUS1, METTL1, EXOSC5, WDR4, HEATR1, PUS7, GEMIN5	0.260378
biological process	GO:0008033	tRNA processing	4	0.997506	0.000664864	PUS1, METTL1, WDR4, PUS7	0.945206
biological process	GO:0006399	tRNA metabolic process	4	0.997506	0.00236673	PUS1, METTL1, WDR4, PUS7	3.32695
biological process	GO:0009987	cellular process	31	7.73067	0.00597992	STEAP3, TNFRSF21, GNPDA1, PUS1, NOC3L, BEX1, FERMT1, RABEPK, PEX5, PUS7, SOHLH2, PDCD2, PPAN, SLC16A1, ECE2, METTL1, IFRD2, MYC, NTHL1, USP32, GEMIN5, SPHK1, EXOSC5, HEATR1, TRAP1, SLC16A9, IPO4, WDR4, NFE2L3, KLF1, SLC27A5	8.20808
molecular function	GO:0008176	tRNA (guanine-N7-)-methyltransferase activity	2	0.498753	0.00422205	METTL1, WDR4	4.8576
cellular component	GO:0031981	nuclear lumen	12	2.99252	0.000244357	WDR74, PPAN, LYAR, NOP16, EXOSC5, NOC3L, WDR4, HEATR1, WDR43, NTHL1, MYC, GEMIN5	0.267185
cellular component	GO:0070013	intracellular organelle lumen	13	3.2419	0.000352389	LYAR, EXOSC5, NOC3L, PEX5, HEATR1, WDR74, PPAN, NOP16, WDR4, NTHL1, WDR43, MYC, GEMIN5	0.385101
cellular component	GO:0043233	organelle lumen	13	3.2419	0.000435509	LYAR, EXOSC5, NOC3L, PEX5, HEATR1, WDR74, PPAN, NOP16, WDR4, NTHL1, WDR43, MYC, GEMIN5	0.475741
cellular component	GO:0044428	nuclear part	13	3.2419	0.00043996	LYAR, EXOSC5, NOC3L, HEATR1, WDR74, PPAN, IPO4, NOP16, WDR4, NTHL1, WDR43, MYC, GEMIN5	0.480593
cellular component	GO:0031974	membrane-enclosed lumen	13	3.2419	0.000521811	LYAR, EXOSC5, NOC3L, PEX5, HEATR1, WDR74, PPAN, NOP16, WDR4, NTHL1, WDR43, MYC, GEMIN5	0.569771
cellular component	GO:0005730	nucleolus	8	1.99501	0.00083319	WDR74, PPAN, LYAR, NOP16, EXOSC5, NOC3L, HEATR1, WDR43	0.908363
cellular component	GO:0005634	nucleus	21	5.23691	0.00280727	PUS1, LYAR, NOC3L, EXOSC5, BEX1, NOB1, HEATR1, SOHLH2, PDCD2, WDR74, PPAN, METTL1, IPO4, NOP16, WDR4, NFE2L3, KLF1, MYC, WDR43, NTHL1, GEMIN5	3.0307
cellular component	GO:0043231	intracellular membrane-bounded organelle	27	6.73317	0.0059658	STEAP3, PUS1, LYAR, NOC3L, BEX1, NOB1, RABEPK, PEX5, SOHLH2, PDCD2, WDR74, PPAN, ECE2, METTL1, MYC, NTHL1, GEMIN5, EXOSC5, HEATR1, TRAP1, NOP16, IPO4, WDR4, NFE2L3, KLF1, WDR43, SLC27A5	6.34067
cellular component	GO:0043227	membrane-bounded organelle	27	6.73317	0.00605507	STEAP3, PUS1, LYAR, NOC3L, BEX1, NOB1, RABEPK, PEX5, SOHLH2, PDCD2, WDR74, PPAN, ECE2, METTL1, MYC, NTHL1, GEMIN5, EXOSC5, HEATR1, TRAP1, NOP16, IPO4, WDR4, NFE2L3, KLF1, WDR43, SLC27A5	6.4327
cellular component	GO:0044446	intracellular organelle part	18	4.48878	0.00616868	LYAR, NOC3L, EXOSC5, FERMT1, PEX5, RABEPK, HEATR1, WDR74, PPAN, ECE2, IPO4, NOP16, WDR4, MYC, NTHL1, WDR43, SLC27A5, GEMIN5	6.54973
cellular component	GO:0044422	organelle part	18	4.48878	0.00659326	LYAR, NOC3L, EXOSC5, FERMT1, PEX5, RABEPK, HEATR1, WDR74, PPAN, ECE2, IPO4, NOP16, WDR4, MYC, NTHL1, WDR43, SLC27A5, GEMIN5	6.98586
Count, number of genes up- or downregulated in respone to tetracycline withdrawal that are assigned to the named GO term;
%, percentage of genes up- or downregulated in respone to tetracycline withdrawal that are assigned to the named GO term;
FDR, false discovery rate.
